# Supplementary material for: Refinement of primate copy number variation hotspots identifies candidate genomic regions evolving under positive selection
Source: Genome Biol. 2011 May 31;12(5):R52. doi: 10.1186/gb-2011-12-5-r52 (PMC3219974; doi:10.1186/gb-2011-12-5-r52)
Supplement: Additional file 1 — Supporting tables. The tables of the CNVs considered in the study and summaries of additional analyses. [file gb-2011-12-5-r52-S1.XLS]

## Sheet: Supporting Table 1
Human CNVs and their overlap with chimpanzee and rhesus macaque CNVs.
chr	start	end	CNV	Type	CEU	YRI	CHB	JPT	KOR	Conrad/Park	bp_cov_Perry	frac_cov_Perry	bp_cov_MacaqueCNV	frac_cov_macaqueCNV	bp_cov_genes	frac_cov_genes	bp_cov_exon	frac_cov_exons	bp_cov_segdups	frac_cov_segdups	HOTSPOT	Conservation
chr1	499	81454	CNVE1.1	gain	12	14	0	0	0	Conrad	80955	1	0	0	28051	0.346501	11408	0.140918	80953	0.999975	NO	0.0690285
chr1	499	167231	CNVE1.2	gain	1	2	0	0	0	Conrad	166732	1	0	0	113828	0.6827	14013	0.0840451	166730	0.999988	NO	0.0652697
chr1	75704	81830	CNVE1.4	gain	0	2	0	0	0	Conrad	6126	1	0	0	2673	0.436337	1110	0.181195	6124	0.999674	NO	0.0216945
chr1	72568	82025	CNVE1.5	gain	0	1	0	0	0	Conrad	9457	1	0	0	2868	0.303267	1110	0.117373	9455	0.999789	NO	0.0144528
chr1	77296	79026	CNVE1.6	loss	1	0	0	0	0	Conrad	1730	1	0	0	0	0	0	0	1730	1	NO	0.0012711
chr1	77309	98984	CNVE1.7	loss	0	1	0	0	0	Conrad	21675	1	0	0	19827	0.91474	1110	0.0512111	21675	1	NO	0.0547654
chr2	132867944	132868799	CNVE1000.1	loss	0	2	0	0	0	Conrad	855	1	0	0	0	0	0	0	0	0	NO	0.00916842
chr2	132868909	132869799	CNVE1001.1	loss	0	2	0	0	0	Conrad	890	1	0	0	0	0	0	0	0	0	NO	0.0245843
chr2	132896466	132897365	CNVE1002.1	loss	0	2	0	0	0	Conrad	899	1	0	0	899	1	0	0	0	0	NO	0.333044
chr2	132962778	132964931	CNVE1003.1	loss	0	2	0	0	0	Conrad	0	0	0	0	2153	1	0	0	0	0	NO	0.300309
chr2	132997154	133025076	CNVE1004.1	gain	0	2	0	0	0	Conrad	0	0	0	0	27922	1	0	0	0	0	NO	0.0357774
chr2	133388658	133391253	CNVE1006.1	loss	1	0	0	0	0	Conrad	0	0	0	0	2595	1	69	0.0265896	0	0	NO	0.0283615
chr2	134139959	134142555	CNVE1007.1	loss	0	1	0	0	0	Conrad	0	0	0	0	0	0	0	0	0	0	NO	0.0926206
chr2	135080735	135084050	CNVE1008.1	gain_loss	0	2	0	0	0	Conrad	0	0	0	0	3315	1	0	0	2921	0.881146	NO	0.00623017
chr2	135815887	135818136	CNVE1009.1	loss	0	6	0	0	0	Conrad	0	0	0	0	2249	1	0	0	0	0	NO	0.0211049
chr1	20279685	20283259	CNVE101.1	loss	0	3	0	0	0	Conrad	0	0	0	0	3574	1	0	0	0	0	NO	0.0262775
chr2	136687447	136688961	CNVE1010.1	loss	0	1	0	0	0	Conrad	0	0	0	0	0	0	0	0	0	0	NO	0.0372266
chr2	139833315	139833903	CNVE1011.1	loss	0	1	0	0	0	Conrad	0	0	0	0	0	0	0	0	0	0	NO	0.00194728
chr2	140432901	140435253	CNVE1012.1	loss	0	1	0	0	0	Conrad	0	0	0	0	0	0	0	0	0	0	NO	0.0576875
chr2	140674784	140675607	CNVE1013.1	loss	1	1	0	0	0	Conrad	0	0	0	0	0	0	0	0	0	0	NO	0.0204739
chr2	142041483	142044679	CNVE1015.1	loss	5	0	0	0	0	Conrad	0	0	0	0	3196	1	0	0	0	0	NO	0.03828
chr2	143384497	143386373	CNVE1017.1	loss	0	1	0	0	0	Conrad	0	0	0	0	1876	1	0	0	0	0	NO	0
chr2	143794108	143794668	CNVE1018.1	gain	1	0	0	0	0	Conrad	0	0	0	0	560	1	0	0	0	0	NO	0.014775
chr2	145197426	145201807	CNVE1019.1	loss	0	1	0	0	0	Conrad	0	0	0	0	4381	1	0	0	0	0	NO	0.0734531
chr1	20369816	20370376	CNVE102.1	loss	0	1	0	0	0	Conrad	0	0	0	0	560	1	0	0	0	0	NO	0.00245
chr2	146579068	146593582	CNVE1020.1	gain_loss	7	17	10	7	10	both	0	0	0	0	0	0	0	0	0	0	NO	0.0774032
chr2	147658115	147663262	CNVE1021.1	loss	0	2	0	0	0	Conrad	0	0	0	0	0	0	0	0	0	0	NO	0.00272411
chr2	147662591	147663262	CNVE1021.2	loss	1	2	0	0	0	Conrad	0	0	0	0	0	0	0	0	0	0	NO	0.0208867
chr2	148916260	148919137	CNVE1022.1	loss	0	2	0	0	0	Conrad	0	0	0	0	2877	1	0	0	0	0	NO	0.0863462
chr2	148918217	148919137	CNVE1022.2	loss	0	1	0	0	0	Conrad	0	0	0	0	920	1	0	0	0	0	NO	0.226789
chr2	148965153	148967082	CNVE1023.1	loss	0	1	0	0	0	Conrad	0	0	0	0	1929	1	0	0	0	0	NO	0.420768
chr2	150739394	150746450	CNVE1025.1	loss	2	0	0	0	0	Conrad	0	0	0	0	0	0	0	0	0	0	NO	0.0676018
chr2	152144021	152172216	CNVE1026.1	gain	0	1	0	0	0	Conrad	0	0	0	0	28195	1	894	0.0317077	28195	1	NO	0.142075
chr2	153503982	153508012	CNVE1027.1	gain_loss	11	19	0	0	0	Conrad	0	0	0	0	0	0	0	0	0	0	NO	0.00250223
chr2	154603861	154607559	CNVE1028.1	gain_loss	15	20	1	4	5	both	0	0	0	0	3698	1	0	0	0	0	NO	0.0735203
chr2	155527219	155538396	CNVE1029.1	loss	1	0	0	0	0	Conrad	0	0	0	0	0	0	0	0	0	0	NO	0.0632957
chr1	20371591	20373385	CNVE103.1	loss	0	1	0	0	0	Conrad	0	0	0	0	1794	1	98	0.0546265	0	0	NO	0.0359762
chr2	156067226	156067762	CNVE1030.1	gain	1	1	0	0	0	Conrad	0	0	0	0	0	0	0	0	0	0	NO	0.0116549
chr2	156541942	156544979	CNVE1031.1	loss	1	0	0	0	0	Conrad	0	0	0	0	0	0	0	0	0	0	NO	0.022163
chr2	158883915	158885234	CNVE1032.1	loss	1	0	0	0	0	Conrad	0	0	0	0	1319	1	0	0	0	0	NO	0.174572
chr2	159330559	159331295	CNVE1034.1	gain	11	11	7	4	7	both	0	0	0	0	0	0	0	0	0	0	NO	0.0472745
chr2	159370154	159371129	CNVE1035.1	loss	4	2	0	0	0	Conrad	0	0	0	0	975	1	0	0	0	0	NO	0.0850923
chr2	159668040	159669209	CNVE1037.1	gain	8	15	4	3	5	both	0	0	0	0	1169	1	0	0	0	0	NO	0.110793
chr2	159806344	159808480	CNVE1038.1	gain_loss	17	7	0	0	0	Conrad	0	0	0	0	2136	1	0	0	0	0	NO	0.0350066
chr2	159807560	159808398	CNVE1038.2	gain	1	0	0	0	0	Conrad	0	0	0	0	838	1	0	0	0	0	NO	0.0716122
chr2	161843446	161847400	CNVE1040.1	gain_loss	3	1	0	0	0	Conrad	0	0	0	0	0	0	0	0	3954	1	NO	0.0653121
chr2	161843446	161845133	CNVE1040.2	gain	1	0	0	0	0	Conrad	0	0	0	0	0	0	0	0	1687	1	NO	0.103742
chr2	162040832	162042198	CNVE1041.1	gain	5	10	0	0	0	Conrad	0	0	0	0	0	0	0	0	0	0	NO	0.0872108
chr2	162039479	162042198	CNVE1041.2	gain	1	2	0	0	0	Conrad	0	0	0	0	0	0	0	0	0	0	NO	0.0632291
chr2	164146518	164151766	CNVE1042.1	loss	0	2	0	0	0	Conrad	0	0	0	0	0	0	0	0	0	0	NO	0.0223016
chr2	164349439	164353966	CNVE1043.1	loss	1	2	0	4	2	both	0	0	0	0	0	0	0	0	0	0	NO	0.0210802
chr2	165536378	165565682	CNVE1044.1	gain	5	3	0	0	0	Conrad	0	0	0	0	0	0	0	0	26195	0.893905	NO	0.0772822
chr2	165563659	165573275	CNVE1044.2	loss	1	0	1	3	0	both	0	0	0	0	0	0	0	0	144	0.014975	NO	0.110056
chr2	165722938	165725072	CNVE1045.1	loss	1	9	0	0	0	Conrad	0	0	0	0	2134	1	0	0	0	0	NO	0.0626195
chr2	165722951	165723997	CNVE1045.2	loss	1	1	0	0	0	Conrad	0	0	0	0	1046	1	0	0	0	0	NO	0.0909799
chr2	166863916	166867025	CNVE1046.1	loss	0	2	0	0	0	Conrad	0	0	0	0	3109	1	851	0.273721	0	0	NO	0.0727121
chr2	166863916	166865569	CNVE1046.2	loss	0	3	0	0	0	Conrad	0	0	0	0	1653	1	0	0	0	0	NO	0.10026
chr2	167202893	167209701	CNVE1048.1	gain	1	0	0	0	0	Conrad	0	0	0	0	0	0	0	0	0	0	NO	0.0368424
chr2	168843612	168854301	CNVE1049.1	loss	0	1	0	0	0	Conrad	0	0	0	0	0	0	0	0	0	0	NO	0.0509616
chr1	20805104	20806231	CNVE105.1	loss	0	1	0	0	0	Conrad	0	0	0	0	1127	1	0	0	0	0	NO	0.00340577
chr2	172541083	172549062	CNVE1051.1	loss	0	1	0	0	0	Conrad	0	0	0	0	7979	1	0	0	0	0	NO	0.0579743
chr2	172614660	172618321	CNVE1052.1	gain_loss	5	6	0	0	0	Conrad	0	0	0	0	3661	1	0	0	0	0	NO	0.0334217
chr2	172616256	172618321	CNVE1052.2	gain	0	1	0	0	0	Conrad	0	0	0	0	2065	1	0	0	0	0	NO	0.0562213
chr2	172714418	172715556	CNVE1053.1	gain	7	8	0	0	0	Conrad	0	0	0	0	0	0	0	0	0	0	NO	0.00674253
chr2	172712606	172715556	CNVE1053.2	gain	10	9	0	0	0	Conrad	0	0	0	0	0	0	0	0	0	0	NO	0.00260102
chr2	174044054	174046560	CNVE1054.1	gain	2	10	0	0	0	Conrad	0	0	0	0	0	0	0	0	0	0	NO	0.00745211
chr2	175215866	175216586	CNVE1056.1	loss	0	1	0	0	0	Conrad	0	0	0	0	720	1	0	0	0	0	NO	0.133825
chr2	176386118	176387982	CNVE1057.1	gain	1	0	0	0	0	Conrad	0	0	0	0	0	0	0	0	0	0	NO	0.0453487
chr2	176973956	176980168	CNVE1058.1	gain_loss	12	10	7	9	10	both	0	0	0	0	0	0	0	0	0	0	NO	0.0262345
chr2	177507662	177510979	CNVE1059.1	loss	0	3	0	0	0	Conrad	0	0	0	0	0	0	0	0	0	0	NO	0.113976
chr1	21531415	21532035	CNVE106.1	loss	0	1	0	0	0	Conrad	0	0	0	0	620	1	0	0	0	0	NO	0.0019871
chr2	178449241	178450364	CNVE1061.1	loss	0	2	0	0	0	Conrad	0	0	0	0	1123	1	0	0	0	0	NO	0.0649777
chr2	178552251	178555745	CNVE1062.1	loss	2	0	0	0	0	Conrad	0	0	0	0	3494	1	0	0	0	0	NO	0.117832
chr2	178546030	178556101	CNVE1062.2	loss	1	0	0	0	0	Conrad	0	0	0	0	10071	1	0	0	0	0	NO	0.101921
chr2	178564675	178565468	CNVE1063.1	loss	1	0	1	2	1	both	0	0	0	0	793	1	0	0	0	0	NO	0.254335
chr2	179004449	179005231	CNVE1065.1	loss	8	12	7	6	6	both	0	0	0	0	782	1	782	1	0	0	NO	0.371092
chr2	179226254	179236645	CNVE1066.1	loss	2	1	0	0	0	Conrad	0	0	0	0	10391	1	1348	0.129728	8519	0.819844	NO	0.0884304
chr2	179774975	179789677	CNVE1067.1	gain_loss	8	8	0	0	0	Conrad	0	0	0	0	14702	1	0	0	0	0	NO	0.00433152
chr2	179768355	179791457	CNVE1067.2	gain	1	3	0	0	0	Conrad	0	0	0	0	23102	1	0	0	0	0	NO	0.00362596
chr2	179775963	179781133	CNVE1067.3	gain	1	0	0	0	0	Conrad	0	0	0	0	5170	1	0	0	0	0	NO	0.0123176
chr2	179935186	179935769	CNVE1068.1	loss	0	1	0	0	0	Conrad	0	0	0	0	0	0	0	0	0	0	NO	0.0573602
chr2	180121148	180130418	CNVE1069.1	loss	3	3	0	0	0	Conrad	0	0	0	0	9270	1	0	0	0	0	NO	0.122694
chr2	180119664	180123877	CNVE1069.2	loss	2	2	0	0	0	Conrad	0	0	0	0	4213	1	0	0	0	0	NO	0.106545
chr1	21608059	21687749	CNVE107.1	gain	0	6	0	0	0	Conrad	0	0	0	0	50240	0.630443	6532	0.0819676	73272	0.919463	NO	0.0410722
chr1	21570077	21685651	CNVE107.2	gain	0	1	0	0	0	Conrad	0	0	0	0	50240	0.4347	6532	0.0565179	74583	0.645327	NO	0.0407172
chr1	21612722	21627315	CNVE107.3	gain	1	0	0	0	0	Conrad	0	0	0	0	4700	0.322072	2057	0.140958	14351	0.983417	NO	0.00358617
chr2	182441754	182444079	CNVE1070.1	loss	0	1	0	0	0	Conrad	0	0	0	0	0	0	0	0	0	0	NO	0.134458
chr2	182565161	182565820	CNVE1071.1	loss	7	6	0	4	5	both	0	0	0	0	659	1	0	0	0	0	NO	0.221524
chr2	182798667	182799901	CNVE1072.1	loss	0	7	0	0	0	Conrad	0	0	0	0	1234	1	0	0	0	0	NO	0.0978687
chr2	183697918	183698436	CNVE1074.1	loss	0	1	0	0	0	Conrad	0	0	0	0	518	1	0	0	0	0	NO	0.000986487
chr2	183793691	183799241	CNVE1075.1	loss	2	0	0	0	0	Conrad	0	0	0	0	0	0	0	0	0	0	NO	0.218878
chr2	184050269	184050828	CNVE1076.1	loss	0	1	0	0	0	Conrad	0	0	0	0	0	0	0	0	0	0	NO	0.0460483
chr2	184290282	184291884	CNVE1078.1	loss	0	1	0	0	0	Conrad	0	0	0	0	0	0	0	0	0	0	NO	0.0942659
chr2	184309977	184312956	CNVE1079.1	loss	0	3	0	0	0	Conrad	0	0	0	0	0	0	0	0	0	0	NO	0.0807405
chr1	22193309	22213339	CNVE108.1	loss	0	2	0	0	0	Conrad	0	0	0	0	18313	0.914279	1759	0.0878183	20030	1	NO	0.040902
chr1	22166472	22214926	CNVE108.2	loss	0	1	0	0	0	Conrad	0	0	0	0	35618	0.735089	2762	0.0570025	48448	0.999876	NO	0.0352616
chr2	184557135	184558711	CNVE1080.1	loss	0	1	0	0	0	Conrad	0	0	0	0	0	0	0	0	0	0	NO	0.00619289
chr2	184807826	184847685	CNVE1081.1	loss	0	1	0	0	0	Conrad	0	0	0	0	0	0	0	0	1399	0.0350987	NO	0.0707086
chr2	184954810	184972842	CNVE1082.1	loss	0	4	0	0	0	Conrad	0	0	0	0	0	0	0	0	774	0.0429237	NO	0.0386264
chr2	186449668	186455613	CNVE1083.1	loss	0	1	0	0	0	Conrad	0	0	0	0	0	0	0	0	0	0	NO	0
chr2	188092371	188097637	CNVE1085.1	loss	0	1	0	0	0	Conrad	0	0	0	0	5266	1	0	0	0	0	NO	0.016662
chr2	188827878	188829223	CNVE1087.1	gain_loss	14	9	4	5	6	both	0	0	0	0	0	0	0	0	0	0	NO	0.0255874
chr2	188975508	188985426	CNVE1088.1	loss	0	1	0	0	0	Conrad	0	0	0	0	9918	1	0	0	0	0	NO	0.00336439
chr2	189276085	189288584	CNVE1089.1	loss	0	3	0	0	0	Conrad	0	0	0	0	0	0	0	0	0	0	NO	0.00999164
chr2	189276085	189281572	CNVE1089.2	loss	0	1	0	0	0	Conrad	0	0	0	0	0	0	0	0	0	0	NO	0.022427
chr1	22759112	22760850	CNVE109.1	loss	0	1	0	0	0	Conrad	0	0	0	0	0	0	0	0	0	0	NO	0.00409781
chr2	191703504	191706931	CNVE1091.1	loss	0	3	0	0	0	Conrad	0	0	0	0	3427	1	0	0	0	0	NO	0.0764783
chr2	193727182	193728115	CNVE1093.1	loss	0	2	0	0	0	Conrad	0	0	0	0	0	0	0	0	0	0	NO	0.0621543
chr2	193995534	193996541	CNVE1094.1	loss	0	1	0	0	0	Conrad	0	0	0	0	0	0	0	0	0	0	NO	0.0374111
chr2	194397800	194406029	CNVE1095.1	gain	4	13	8	7	9	both	0	0	0	0	0	0	0	0	0	0	NO	0.013436
chr2	194541869	194546749	CNVE1096.1	loss	0	1	0	0	0	Conrad	0	0	0	0	0	0	0	0	0	0	NO	0.0821699
chr2	195397371	195399902	CNVE1097.1	loss	0	1	0	0	0	Conrad	0	0	0	0	0	0	0	0	0	0	NO	0.0124077
chr2	195687880	195692616	CNVE1098.1	loss	3	13	7	2	2	both	0	0	0	0	0	0	0	0	0	0	NO	0.0490513
chr2	195871405	195872565	CNVE1099.1	loss	0	3	0	0	0	Conrad	0	0	0	0	0	0	0	0	0	0	NO	0.107795
chr2	195880637	195882338	CNVE1100.1	loss	0	1	0	0	0	Conrad	0	0	0	0	0	0	0	0	0	0	NO	0.103135
chr2	197850200	197851312	CNVE1102.1	loss	0	1	0	0	0	Conrad	0	0	0	0	1112	1	0	0	0	0	NO	0.181734
chr2	198776203	198779601	CNVE1103.1	loss	0	1	0	0	0	Conrad	0	0	0	0	0	0	0	0	0	0	NO	0.050935
chr2	199886668	199891800	CNVE1104.1	loss	0	2	0	0	0	Conrad	0	0	0	0	5132	1	0	0	0	0	NO	0.161634
chr2	201987796	201988493	CNVE1105.1	loss	1	0	0	0	0	Conrad	0	0	0	0	697	1	0	0	0	0	NO	0.0399177
chr2	202081864	202083495	CNVE1106.1	loss	0	3	0	0	0	Conrad	0	0	0	0	1631	1	0	0	0	0	NO	0.104248
chr2	202438924	202440709	CNVE1107.1	loss	1	0	0	0	0	Conrad	0	0	0	0	1785	1	0	0	0	0	NO	0.177866
chr2	202448059	202451707	CNVE1108.1	gain	1	0	0	0	0	Conrad	0	0	0	0	3648	1	60	0.0164474	0	0	NO	0.0384493
chr1	24073103	24073978	CNVE111.1	loss	5	8	0	0	0	Conrad	0	0	0	0	875	1	875	1	0	0	NO	0.251963
chr1	24072733	24073868	CNVE111.2	loss	1	1	0	0	0	Conrad	0	0	0	0	822	0.724229	822	0.724229	0	0	NO	0.128604
chr2	203003579	203021091	CNVE1110.1	loss	0	5	0	0	0	Conrad	17512	1	0	0	17512	1	0	0	0	0	NO	0.0617376
chr2	203607766	203612122	CNVE1111.1	gain	13	19	2	2	2	both	0	0	0	0	4356	1	0	0	0	0	NO	0.120305
chr2	203879383	203882915	CNVE1112.1	loss	0	1	0	0	0	Conrad	0	0	0	0	0	0	0	0	0	0	NO	0.01553
chr2	203890300	203899719	CNVE1113.1	loss	2	0	0	0	0	Conrad	0	0	0	0	0	0	0	0	0	0	NO	0.059856
chr2	204949216	204951548	CNVE1115.1	loss	0	1	0	0	0	Conrad	0	0	0	0	0	0	0	0	0	0	NO	0.0402521
chr2	205052064	205057328	CNVE1116.1	loss	0	1	0	0	0	Conrad	0	0	0	0	0	0	0	0	0	0	NO	0.0881351
chr2	205225763	205227528	CNVE1117.1	loss	0	2	0	0	0	Conrad	0	0	0	0	1765	1	0	0	0	0	NO	0.010004
chr2	205414460	205420199	CNVE1118.1	loss	0	1	0	0	0	Conrad	0	0	0	0	5739	1	0	0	0	0	NO	0.0978782
chr2	205836301	205838466	CNVE1119.1	gain	15	13	0	0	0	Conrad	0	0	0	0	2165	1	0	0	0	0	NO	0.169079
chr2	205836301	205837586	CNVE1119.2	gain	0	3	0	0	0	Conrad	0	0	0	0	1285	1	0	0	0	0	NO	0.234981
chr1	24392931	24396291	CNVE112.1	loss	7	0	4	4	6	both	0	0	0	0	0	0	0	0	0	0	NO	0.00362321
chr2	207568968	207574008	CNVE1121.1	loss	2	0	0	0	0	Conrad	0	0	0	0	0	0	0	0	0	0	NO	0.0444238
chr2	207852570	207855348	CNVE1122.1	loss	0	3	0	0	0	Conrad	0	0	0	0	0	0	0	0	0	0	NO	0.124415
chr2	208059097	208067649	CNVE1123.1	gain	15	19	0	0	1	both	0	0	0	0	0	0	0	0	0	0	NO	0.0836422
chr2	208941931	208955577	CNVE1124.1	loss	0	1	0	0	0	Conrad	0	0	0	0	0	0	0	0	0	0	NO	0.0371703
chr2	211787142	211788860	CNVE1125.1	loss	0	3	0	0	0	Conrad	0	0	0	0	0	0	0	0	0	0	NO	0.102416
chr2	212479871	212483340	CNVE1126.1	loss	1	0	2	3	2	both	0	0	0	0	3469	1	0	0	0	0	NO	0.115334
chr2	212510172	212517516	CNVE1127.1	loss	0	1	0	0	0	Conrad	0	0	0	0	7344	1	0	0	0	0	NO	0.0618414
chr2	212892198	212900247	CNVE1128.1	loss	1	0	0	0	0	Conrad	0	0	0	0	8049	1	0	0	0	0	NO	0.134784
chr2	213078490	213079158	CNVE1129.1	loss	2	0	0	0	0	Conrad	0	0	0	0	668	1	0	0	0	0	NO	0.0323548
chr1	24677639	24680227	CNVE113.1	loss	3	0	0	0	0	Conrad	0	0	0	0	0	0	0	0	0	0	NO	0.00749498
chr1	24676884	24679893	CNVE113.2	loss	1	0	0	0	0	Conrad	0	0	0	0	0	0	0	0	0	0	NO	0.00624493
chr2	213696630	213697765	CNVE1130.1	gain	5	7	0	0	0	Conrad	0	0	0	0	1135	1	0	0	0	0	NO	0.163804
chr2	213696317	213698283	CNVE1130.2	gain	0	2	0	0	0	Conrad	0	0	0	0	1966	1	0	0	0	0	NO	0.135254
chr2	214380195	214381084	CNVE1131.1	loss	1	0	0	0	0	Conrad	0	0	0	0	889	1	0	0	0	0	NO	0.0187053
chr2	214582951	214584088	CNVE1132.1	loss	2	3	2	2	1	both	0	0	0	0	1137	1	0	0	0	0	NO	0.0503597
chr2	215437065	215439088	CNVE1133.1	loss	8	0	0	0	0	Conrad	0	0	0	0	0	0	0	0	0	0	NO	0.00521503
chr2	215437781	215439115	CNVE1133.2	loss	6	3	0	0	0	Conrad	0	0	0	0	0	0	0	0	0	0	NO	0.00790855
chr2	215438204	215438814	CNVE1133.3	loss	1	0	0	0	0	Conrad	0	0	0	0	0	0	0	0	0	0	NO	0.0172951
chr2	217647674	217650048	CNVE1134.1	loss	0	2	0	0	0	Conrad	0	0	0	0	0	0	0	0	0	0	NO	0.0781407
chr2	217664224	217665510	CNVE1135.1	loss	3	7	0	0	1	both	0	0	0	0	0	0	0	0	0	0	NO	0.0306843
chr2	218734111	218735457	CNVE1136.1	loss	0	1	0	0	0	Conrad	0	0	0	0	0	0	0	0	0	0	NO	0.0342637
chr2	219761436	219764185	CNVE1138.1	gain	3	9	0	0	0	Conrad	0	0	0	0	0	0	0	0	0	0	NO	0.0100551
chr2	219761436	219762572	CNVE1138.2	gain	13	8	8	10	9	both	0	0	0	0	0	0	0	0	0	0	NO	0.0120748
chr2	219760351	219762572	CNVE1138.3	gain	0	1	0	0	0	Conrad	0	0	0	0	0	0	0	0	0	0	NO	0.0089149
chr2	219843539	219844013	CNVE1139.1	loss	0	1	0	0	0	Conrad	0	0	0	0	474	1	0	0	0	0	NO	0.0586013
chr1	24768383	24773731	CNVE114.1	loss	0	3	0	0	0	Conrad	0	0	0	0	5348	1	0	0	0	0	NO	0.00426926
chr2	221102520	221104979	CNVE1142.1	loss	0	2	0	0	0	Conrad	0	0	0	0	0	0	0	0	0	0	NO	0.0122647
chr2	221938526	221941971	CNVE1143.1	gain_loss	5	9	0	0	0	Conrad	0	0	0	0	0	0	0	0	2489	0.722496	NO	0.0368438
chr2	223573334	223578127	CNVE1144.1	loss	2	1	0	0	0	Conrad	0	0	0	0	0	0	0	0	0	0	NO	0.0754963
chr2	223655589	223656070	CNVE1145.1	gain	0	1	0	0	0	Conrad	0	0	0	0	0	0	0	0	0	0	NO	0.109096
chr2	225001197	225002177	CNVE1149.1	gain	17	14	0	0	0	Conrad	0	0	0	0	0	0	0	0	0	0	NO	0.00586122
chr1	25074420	25076013	CNVE115.1	loss	0	3	0	0	0	Conrad	0	0	0	0	0	0	0	0	0	0	NO	0.00423729
chr2	226161812	226171201	CNVE1150.1	loss	0	1	0	0	0	Conrad	0	0	0	0	9389	1	0	0	0	0	NO	0.0833708
chr2	226663849	226670583	CNVE1151.1	loss	0	2	0	0	0	Conrad	0	0	0	0	0	0	0	0	0	0	NO	0
chr2	226873606	226879267	CNVE1152.1	loss	8	6	2	2	1	both	0	0	0	0	0	0	0	0	0	0	NO	0.115641
chr2	227050691	227055696	CNVE1153.1	loss	1	0	0	0	0	Conrad	0	0	0	0	0	0	0	0	0	0	NO	0.100744
chr2	227155807	227156575	CNVE1154.1	loss	0	1	0	0	0	Conrad	0	0	0	0	0	0	0	0	0	0	NO	0.0437396
chr2	227616782	227630372	CNVE1155.1	gain	0	1	0	0	0	Conrad	0	0	0	0	13590	1	744	0.0547461	0	0	NO	0.0612128
chr2	227619229	227620506	CNVE1155.2	loss	0	1	0	0	0	Conrad	0	0	0	0	1277	1	72	0.0563821	0	0	NO	0.0641042
chr2	227949391	227966691	CNVE1156.1	gain	5	0	0	0	0	Conrad	0	0	0	0	2875	0.166185	221	0.0127746	0	0	NO	0.0531502
chr2	228196672	228203133	CNVE1157.1	loss	1	0	0	0	0	Conrad	0	0	3014	0.466491	6461	1	73	0.0112986	0	0	NO	0.0263924
chr2	228972648	228976580	CNVE1158.1	gain	17	19	5	6	10	both	0	0	0	0	0	0	0	0	0	0	NO	0.0130313
chr2	229157636	229160344	CNVE1159.1	loss	0	10	0	0	0	Conrad	0	0	0	0	0	0	0	0	0	0	NO	0.0786352
chr1	25457812	25537782	CNVE116.1	gain_loss	10	19	0	0	0	Conrad	0	0	0	0	58341	0.729536	5417	0.0677379	79471	0.99376	NO	0.032985
chr1	25482720	25519573	CNVE116.2	gain	1	0	0	0	0	Conrad	0	0	0	0	36853	1	3452	0.0936694	36853	1	NO	0.0305701
chr2	229467553	229471907	CNVE1160.1	loss	1	1	0	0	0	Conrad	0	0	0	0	0	0	0	0	0	0	NO	0.014138
chr2	229467553	229468258	CNVE1160.2	loss	2	0	0	0	0	Conrad	0	0	0	0	0	0	0	0	0	0	NO	0.0672
chr2	230585280	230587670	CNVE1162.1	loss	2	0	0	0	0	Conrad	0	0	0	0	2390	1	789	0.330126	0	0	NO	0.0335669
chr2	230781222	231176091	CNVE1163.1	loss	1	0	0	0	0	Conrad	0	0	0	0	305333	0.773251	17122	0.0433612	3236	0.00819512	NO	0.0330485
chr2	231272686	231275858	CNVE1164.1	loss	0	1	0	0	0	Conrad	0	0	0	0	802	0.252837	207	0.0652585	0	0	NO	0.0299247
chr2	231592639	231593324	CNVE1165.1	loss	1	0	2	0	1	both	0	0	0	0	685	1	168	0.245255	0	0	NO	0.000217518
chr2	232395418	232424238	CNVE1166.1	gain_loss	8	8	0	0	0	Conrad	0	0	0	0	0	0	0	0	26958	0.935392	NO	0.000584633
chr2	232404177	232422047	CNVE1166.2	loss	0	1	0	0	0	Conrad	0	0	0	0	0	0	0	0	17870	1	NO	0
chr2	233001644	233004723	CNVE1167.1	loss	0	1	0	1	0	both	0	0	0	0	0	0	0	0	0	0	NO	0
chr1	25561198	25624359	CNVE117.1	gain_loss	10	19	0	0	0	Conrad	0	0	0	0	63161	1	1885	0.0298444	62858	0.995203	NO	0.0365314
chr1	25561276	25567822	CNVE117.2	gain	1	0	0	0	0	Conrad	0	0	0	0	6546	1	355	0.0542316	6321	0.965628	NO	0.0704297
chr2	234157344	234166140	CNVE1171.1	gain	1	0	0	0	0	Conrad	8796	1	0	0	0	0	0	0	7224	0.821282	NO	0.0981852
chr2	234208095	234209684	CNVE1172.1	loss	0	1	0	0	0	Conrad	1589	1	0	0	1589	1	0	0	1589	1	NO	0.000959723
chr2	234234022	234239855	CNVE1173.1	gain	1	0	0	0	0	Conrad	5833	1	0	0	5833	1	0	0	0	0	NO	0.00618978
chr2	234312898	234324273	CNVE1174.1	loss	0	3	0	0	0	Conrad	0	0	0	0	11375	1	1466	0.128879	11353	0.998066	NO	0.103139
chr2	234405271	234405806	CNVE1176.1	gain	1	0	0	0	0	Conrad	0	0	0	0	535	1	103	0.192523	0	0	NO	0.0522206
chr2	234433452	234434069	CNVE1177.1	gain	13	13	0	0	0	Conrad	0	0	0	0	0	0	0	0	0	0	NO	0.0015235
chr2	234431701	234435447	CNVE1177.2	gain	0	3	0	0	0	Conrad	0	0	0	0	0	0	0	0	0	0	NO	0.0121332
chr2	234432965	234434663	CNVE1177.3	gain	1	0	0	0	0	Conrad	0	0	0	0	0	0	0	0	0	0	NO	0.0168934
chr2	234656084	234659611	CNVE1178.1	loss	0	1	0	0	0	Conrad	0	0	0	0	0	0	0	0	0	0	NO	0.00398185
chr1	26332157	26337219	CNVE118.1	gain	12	11	3	1	0	both	0	0	0	0	0	0	0	0	0	0	NO	0.00174635
chr2	235218802	235223263	CNVE1180.1	gain	2	3	0	0	0	Conrad	0	0	0	0	0	0	0	0	4119	0.923336	NO	0.144504
chr2	235333619	235334704	CNVE1181.1	loss	0	1	0	0	0	Conrad	0	0	0	0	0	0	0	0	0	0	NO	0.0032341
chr2	235379003	235381062	CNVE1182.1	loss	0	4	0	0	0	Conrad	0	0	0	0	0	0	0	0	0	0	NO	0.00258766
chr2	235505894	235506729	CNVE1183.1	loss	0	1	0	0	0	Conrad	0	0	0	0	0	0	0	0	0	0	NO	0.00187545
chr2	235675473	235676118	CNVE1184.1	loss	1	0	0	0	0	Conrad	0	0	0	0	0	0	0	0	0	0	NO	0.00185736
chr2	236361245	236361811	CNVE1187.1	loss	0	2	0	0	0	Conrad	0	0	0	0	566	1	0	0	0	0	NO	0.00709894
chr2	237020248	237020890	CNVE1188.1	loss	0	2	0	0	0	Conrad	0	0	0	0	642	1	0	0	0	0	NO	0
chr1	27337400	27338705	CNVE119.1	loss	0	2	0	0	0	Conrad	0	0	0	0	1305	1	0	0	0	0	NO	0.0100828
chr2	237702094	237704903	CNVE1190.1	loss	1	0	0	0	0	Conrad	0	0	0	0	0	0	0	0	0	0	NO	0.000574938
chr2	238095013	238095974	CNVE1191.2	loss	0	1	0	0	0	Conrad	0	0	0	0	961	1	0	0	146	0.151925	NO	0.0856441
chr2	238115980	238119136	CNVE1192.1	gain_loss	6	5	0	0	0	Conrad	0	0	0	0	3156	1	359	0.113752	2380	0.754119	NO	0.0104629
chr2	238161486	238163295	CNVE1193.1	loss	0	2	0	0	0	Conrad	0	0	0	0	1809	1	0	0	0	0	NO	0.0144157
chr2	238218769	238224121	CNVE1194.1	loss	1	0	0	0	0	Conrad	0	0	0	0	5352	1	0	0	0	0	NO	0.0116213
chr2	238683238	238684194	CNVE1196.1	loss	4	1	0	0	0	Conrad	0	0	0	0	956	1	0	0	0	0	NO	0
chr2	238690502	238693787	CNVE1197.1	gain	1	0	0	0	0	Conrad	0	0	0	0	3285	1	0	0	0	0	NO	0.000528378
chr2	238808974	238810014	CNVE1198.1	loss	1	0	0	0	0	Conrad	0	0	1040	1	0	0	0	0	0	0	NO	0.0122231
chr1	27794010	27794965	CNVE120.1	loss	1	0	0	0	0	Conrad	0	0	955	1	955	1	0	0	0	0	NO	0.0199613
chr2	238869374	238870079	CNVE1200.1	gain_loss	1	4	0	0	0	Conrad	0	0	0	0	0	0	0	0	0	0	NO	0.000238298
chr2	239165211	239166379	CNVE1201.1	gain	20	18	10	9	10	both	0	0	0	0	0	0	0	0	0	0	NO	0.00808904
chr2	239349811	239351006	CNVE1203.1	gain	0	2	0	0	0	Conrad	0	0	0	0	0	0	0	0	0	0	NO	0.0909983
chr2	240352466	240357181	CNVE1209.1	gain	1	0	0	0	0	Conrad	0	0	0	0	0	0	0	0	0	0	NO	0.0008579
chr1	28525684	28527481	CNVE121.1	loss	0	2	0	0	0	Conrad	0	0	0	0	0	0	0	0	0	0	NO	0.0444146
chr2	240629749	240630942	CNVE1213.1	loss	2	6	0	0	0	Conrad	0	0	0	0	1040	0.871752	1040	0.871752	0	0	NO	0.0298768
chr2	240629749	240631997	CNVE1213.2	loss	1	2	0	0	0	Conrad	0	0	0	0	1170	0.520463	1170	0.520463	0	0	NO	0.131924
chr2	240628372	240630682	CNVE1213.3	loss	1	0	0	0	0	Conrad	0	0	0	0	780	0.337662	780	0.337662	0	0	NO	0.0358429
chr2	240696270	240696955	CNVE1214.1	loss	5	12	0	0	0	Conrad	0	0	0	0	0	0	0	0	0	0	NO	0.287761
chr2	240745514	240747244	CNVE1215.1	loss	10	8	0	0	0	Conrad	0	0	0	0	0	0	0	0	0	0	NO	0
chr2	240782635	240783430	CNVE1216.1	loss	0	1	0	0	0	Conrad	0	0	0	0	0	0	0	0	0	0	NO	0.00125409
chr2	240855167	240859417	CNVE1217.1	loss	0	2	0	0	0	Conrad	0	0	0	0	0	0	0	0	0	0	NO	0
chr2	241213584	241214704	CNVE1218.1	loss	3	0	0	0	0	Conrad	0	0	0	0	1120	1	0	0	0	0	NO	0.00155446
chr1	28881153	28882469	CNVE122.1	loss	1	0	0	0	0	Conrad	0	0	0	0	1316	1	0	0	0	0	NO	0.081886
chr2	241366399	241370159	CNVE1220.1	loss	0	1	0	0	0	Conrad	3760	1	0	0	3760	1	0	0	0	0	NO	0.0228543
chr2	241563538	241570869	CNVE1225.1	gain_loss	4	9	0	0	0	Conrad	0	0	0	0	1265	0.172555	1265	0.172555	5120	0.698404	NO	0.0303777
chr2	241792338	241795357	CNVE1227.1	loss	2	1	0	0	0	Conrad	0	0	0	0	3019	1	91	0.0301424	0	0	NO	0.0412906
chr2	241954276	241957735	CNVE1228.1	loss	0	2	0	0	0	Conrad	0	0	0	0	3459	1	0	0	0	0	NO	0.00840012
chr2	242154846	242156009	CNVE1229.1	loss	2	5	0	0	0	Conrad	1163	1	1163	1	1163	1	0	0	0	0	YES	0
chr1	29177014	29178897	CNVE123.1	loss	0	2	0	0	0	Conrad	0	0	0	0	1883	1	0	0	0	0	NO	0.0429782
chr2	242177893	242179344	CNVE1231.1	gain	12	15	0	0	0	Conrad	1451	1	1451	1	1451	1	0	0	0	0	YES	0.00401654
chr2	242437408	242439788	CNVE1235.1	gain_loss	1	2	0	0	0	Conrad	2380	1	0	0	0	0	0	0	2198	0.923529	NO	7.31092e-05
chr2	242597218	242601610	CNVE1236.1	gain_loss	18	17	0	0	0	Conrad	4392	1	0	0	0	0	0	0	4009	0.912796	NO	0.00774294
chr2	242518381	242520456	CNVE1236.2	gain_loss	6	8	0	0	0	Conrad	2075	1	0	0	0	0	0	0	0	0	NO	0.00807551
chr2	242517372	242520621	CNVE1236.3	loss	0	3	0	0	0	Conrad	3249	1	0	0	0	0	0	0	0	0	NO	0.00738226
chr2	242601498	242710346	CNVE1236.5	loss	1	1	0	0	0	Conrad	108848	1	0	0	30830	0.283239	496	0.00455681	68232	0.626856	NO	0.0219744
chr2	242503102	242597218	CNVE1236.6	loss	1	1	0	0	0	Conrad	94116	1	0	0	8877	0.0943198	4453	0.047314	0	0	NO	0.013915
chr2	242559331	242561560	CNVE1236.8	loss	0	1	0	0	0	Conrad	2229	1	0	0	54	0.0242261	54	0.0242261	0	0	NO	0.0188551
chr2	242570661	242572486	CNVE1236.9	gain	1	0	0	0	0	Conrad	1825	1	0	0	0	0	0	0	0	0	NO	0
chr2	242733479	242751106	CNVE1237.1	gain	0	1	0	0	0	Conrad	0	0	0	0	17627	1	477	0.0270608	17627	1	NO	0.0309828
chr3	35025	38479	CNVE1238.1	loss	0	1	0	0	0	Conrad	0	0	0	0	0	0	0	0	3454	1	NO	0.0851934
chr3	150899	152318	CNVE1239.1	gain	0	2	0	0	0	Conrad	1419	1	0	0	0	0	0	0	0	0	NO	0.0936335
chr1	30304515	30305330	CNVE124.1	gain	0	1	0	0	0	Conrad	0	0	0	0	0	0	0	0	0	0	NO	0.000682209
chr3	203631	209368	CNVE1240.1	gain_loss	15	13	6	6	6	both	5737	1	0	0	0	0	0	0	0	0	NO	0.0258372
chr3	278487	279225	CNVE1241.1	loss	11	14	0	0	0	Conrad	0	0	0	0	738	1	0	0	0	0	NO	0.00470073
chr3	288663	301550	CNVE1242.1	gain	0	1	0	0	0	Conrad	0	0	0	0	12887	1	0	0	0	0	NO	0.0700194
chr3	586991	638369	CNVE1244.1	gain_loss	3	3	0	0	0	Conrad	0	0	0	0	51378	1	79	0.00153762	51144	0.995446	NO	0.0893841
chr3	648249	649263	CNVE1245.1	loss	0	1	0	0	0	Conrad	0	0	0	0	1014	1	0	0	0	0	NO	0.19205
chr3	965695	971780	CNVE1247.1	loss	0	1	0	0	0	Conrad	0	0	0	0	0	0	0	0	0	0	NO	0.0732238
chr3	1007760	1014425	CNVE1248.1	loss	0	2	0	0	0	Conrad	0	0	0	0	0	0	0	0	0	0	NO	0.0469078
chr3	1019155	1021237	CNVE1249.1	loss	0	2	0	0	0	Conrad	0	0	0	0	0	0	0	0	0	0	NO	0.0568324
chr1	30461256	30466400	CNVE125.2	loss	1	0	0	0	0	Conrad	0	0	0	0	0	0	0	0	0	0	NO	0.00293874
chr3	1340610	1342199	CNVE1250.1	loss	0	6	0	0	0	Conrad	0	0	1589	1	1589	1	0	0	0	0	NO	0.00606751
chr3	1654824	1656111	CNVE1251.1	loss	10	4	0	0	0	Conrad	0	0	0	0	0	0	0	0	0	0	NO	0.00108847
chr3	1671211	1683090	CNVE1252.1	loss	1	0	0	0	0	Conrad	0	0	0	0	0	0	0	0	0	0	NO	0.0404736
chr3	1756975	1763544	CNVE1253.1	gain	19	19	0	1	0	both	0	0	0	0	0	0	0	0	0	0	NO	0.0524757
chr3	1888289	1888990	CNVE1254.1	gain	1	1	0	0	0	Conrad	0	0	0	0	0	0	0	0	0	0	NO	0.0266419
chr3	1892743	1898214	CNVE1255.1	loss	0	4	0	0	0	Conrad	0	0	0	0	0	0	0	0	0	0	NO	0.102503
chr3	2003578	2004063	CNVE1256.1	loss	0	2	0	0	0	Conrad	0	0	0	0	0	0	0	0	0	0	NO	0.0689794
chr3	2470708	2471402	CNVE1257.1	loss	2	0	0	0	0	Conrad	0	0	0	0	694	1	0	0	0	0	NO	0.114307
chr3	2989395	2990548	CNVE1259.1	loss	1	1	0	0	0	Conrad	0	0	0	0	1153	1	0	0	0	0	NO	0.184059
chr1	30510995	30512660	CNVE126.1	loss	3	0	0	0	0	Conrad	0	0	0	0	0	0	0	0	0	0	NO	0.0658498
chr3	3455989	3456986	CNVE1261.1	loss	0	1	7	7	5	both	0	0	0	0	0	0	0	0	0	0	NO	0.0494022
chr3	3931893	3979684	CNVE1262.1	loss	1	0	0	0	0	Conrad	0	0	0	0	47791	1	0	0	0	0	NO	0.0535029
chr3	4167417	4176134	CNVE1265.1	loss	0	3	0	0	0	Conrad	0	0	0	0	8717	1	0	0	0	0	NO	0.0315746
chr3	4907839	4913174	CNVE1266.1	loss	1	0	0	0	0	Conrad	0	0	0	0	0	0	0	0	0	0	NO	0.0206626
chr3	4969160	4969718	CNVE1267.1	gain	0	1	0	0	0	Conrad	0	0	0	0	558	1	0	0	0	0	NO	0.0207437
chr3	5394528	5395472	CNVE1268.1	loss	0	1	0	0	0	Conrad	0	0	0	0	0	0	0	0	0	0	NO	0.00331886
chr3	5509615	5514260	CNVE1269.1	loss	5	0	1	3	0	both	0	0	0	0	0	0	0	0	0	0	NO	0.0543529
chr1	30546544	30547144	CNVE127.1	gain	0	1	0	0	0	Conrad	0	0	0	0	0	0	0	0	0	0	NO	0.00613
chr3	5920644	5924087	CNVE1270.1	loss	0	2	0	0	0	Conrad	0	0	0	0	0	0	0	0	0	0	NO	0.0517281
chr3	6194115	6215583	CNVE1271.1	loss	0	2	0	0	0	Conrad	0	0	0	0	0	0	0	0	0	0	NO	0.0326488
chr3	6625271	6629513	CNVE1273.1	loss	6	0	0	0	0	Conrad	0	0	0	0	4242	1	0	0	0	0	NO	0.0859222
chr3	7375041	7377164	CNVE1277.1	loss	1	3	0	0	0	Conrad	0	0	0	0	2123	1	0	0	0	0	NO	0.0581244
chr3	8300612	8301814	CNVE1278.1	loss	8	1	5	3	3	both	0	0	0	0	1202	1	0	0	0	0	NO	0.00617138
chr3	8428486	8429426	CNVE1279.1	gain_loss	12	12	0	0	0	Conrad	0	0	0	0	940	1	0	0	0	0	NO	0
chr3	8686588	8719024	CNVE1280.1	gain	0	1	0	0	0	Conrad	0	0	0	0	32436	1	827	0.0254964	15906	0.490381	NO	0.0112512
chr3	9132386	9132839	CNVE1281.1	loss	0	1	0	0	0	Conrad	0	0	0	0	453	1	0	0	0	0	NO	0.0511921
chr3	9334852	9340532	CNVE1282.1	loss	1	0	0	0	0	Conrad	0	0	0	0	0	0	0	0	0	0	NO	0.079134
chr3	9536103	9537858	CNVE1283.1	loss	0	2	0	0	0	Conrad	0	0	0	0	1755	1	0	0	0	0	NO	0
chr3	10201141	10203910	CNVE1285.1	loss	0	3	0	0	0	Conrad	0	0	0	0	2769	1	0	0	0	0	NO	0.00630011
chr3	11083322	11088177	CNVE1286.1	loss	2	0	0	0	0	Conrad	0	0	0	0	0	0	0	0	0	0	NO	0
chr3	11385253	11389707	CNVE1287.1	loss	0	1	0	0	0	Conrad	0	0	0	0	4454	1	0	0	0	0	NO	0.0205698
chr3	11620801	11622122	CNVE1288.1	loss	3	1	3	2	2	both	0	0	0	0	1321	1	0	0	0	0	NO	0.0281189
chr1	30942241	30944401	CNVE129.1	loss	0	3	0	0	0	Conrad	0	0	0	0	0	0	0	0	0	0	NO	0.00198056
chr3	11757347	11759156	CNVE1290.1	loss	0	8	0	0	0	Conrad	0	0	0	0	0	0	0	0	0	0	NO	0.00178773
chr3	12234185	12236375	CNVE1292.1	loss	0	2	0	0	0	Conrad	0	0	0	0	0	0	0	0	0	0	NO	0.0822653
chr3	12639994	12642814	CNVE1293.1	loss	0	1	0	0	0	Conrad	0	0	2820	1	2820	1	0	0	0	0	NO	0.0222557
chr3	12875602	12878082	CNVE1294.1	loss	0	1	0	0	0	Conrad	0	0	0	0	27	0.0108871	27	0.0108871	2367	0.954435	NO	0.000405645
chr3	13116525	13117575	CNVE1295.1	loss	4	3	0	0	0	Conrad	0	0	0	0	0	0	0	0	0	0	NO	0.0403257
chr3	13193654	13194209	CNVE1296.1	gain	0	1	0	0	0	Conrad	0	0	0	0	0	0	0	0	0	0	NO	0.00192613
chr3	13226417	13228544	CNVE1297.1	loss	0	1	0	0	0	Conrad	0	0	0	0	0	0	0	0	2127	1	NO	0.0031796
chr3	13656186	13657278	CNVE1299.1	gain_loss	15	16	9	10	9	both	0	0	0	0	0	0	0	0	0	0	NO	0.0025696
chr1	31347232	31348424	CNVE130.1	loss	1	0	0	0	0	Conrad	0	0	0	0	0	0	0	0	0	0	NO	0.00245218
chr3	14153243	14153838	CNVE1301.1	loss	1	0	2	0	0	both	0	0	0	0	595	1	595	1	0	0	NO	0.0238555
chr3	14266188	14270946	CNVE1302.1	loss	0	1	0	0	0	Conrad	0	0	0	0	0	0	0	0	0	0	NO	0.0100864
chr3	14352486	14353126	CNVE1304.1	loss	1	0	0	0	0	Conrad	0	0	0	0	0	0	0	0	0	0	NO	0.00250156
chr3	15820169	15821532	CNVE1306.1	gain	20	17	3	8	7	both	0	0	0	0	1363	1	0	0	0	0	NO	0.0705348
chr3	16214126	16216320	CNVE1307.1	loss	7	8	3	4	6	both	0	0	0	0	2194	1	0	0	0	0	NO	0.0481144
chr1	31469492	31470357	CNVE131.1	loss	0	8	0	0	0	Conrad	0	0	0	0	0	0	0	0	0	0	NO	0.194244
chr3	17515867	17520657	CNVE1310.1	loss	0	7	3	0	0	both	0	0	0	0	4790	1	0	0	0	0	NO	0.114452
chr3	17695063	17700019	CNVE1311.1	loss	0	2	0	0	0	Conrad	0	0	0	0	4956	1	0	0	0	0	NO	0.0954411
chr3	18921009	18928298	CNVE1312.1	gain_loss	6	3	0	0	0	Conrad	0	0	0	0	0	0	0	0	6151	0.843874	NO	0.16135
chr3	19510657	20613505	CNVE1313.1	gain	1	0	0	0	0	Conrad	0	0	0	0	313974	0.284694	17510	0.0158771	1469	0.00133201	NO	0.0633043
chr3	20286116	20292886	CNVE1313.2	gain	0	1	0	0	0	Conrad	0	0	0	0	0	0	0	0	0	0	NO	0
chr3	21686857	21687517	CNVE1315.1	gain	1	0	0	0	0	Conrad	0	0	0	0	660	1	0	0	0	0	NO	0.0172652
chr3	21698730	21700965	CNVE1316.1	loss	4	1	5	3	2	both	0	0	0	0	2235	1	0	0	0	0	NO	0.00765794
chr3	21768031	21770823	CNVE1317.1	gain	1	0	0	0	0	Conrad	0	0	0	0	2792	1	0	0	0	0	NO	0.0790233
chr3	21972846	21977493	CNVE1318.1	gain	0	1	0	0	0	Conrad	0	0	0	0	4647	1	0	0	0	0	NO	0.0251095
chr3	22053048	22067348	CNVE1319.1	loss	0	1	0	0	0	Conrad	14300	1	0	0	14300	1	0	0	0	0	NO	0.0505122
chr3	22254443	22261402	CNVE1320.1	loss	0	1	1	1	0	both	0	0	0	0	6959	1	0	0	0	0	NO	0.061057
chr3	22695786	22699400	CNVE1321.1	gain	2	2	0	0	0	Conrad	0	0	0	0	0	0	0	0	0	0	NO	0.0923235
chr3	22882538	22885861	CNVE1322.1	loss	0	2	0	0	0	Conrad	0	0	0	0	0	0	0	0	0	0	NO	0.09043
chr3	23489002	23493661	CNVE1324.1	loss	0	3	0	0	0	Conrad	0	0	0	0	4659	1	0	0	0	0	NO	0.0529401
chr3	24756384	24760619	CNVE1325.1	loss	0	1	0	0	0	Conrad	0	0	0	0	0	0	0	0	0	0	NO	0.0264097
chr3	25005839	25007210	CNVE1326.1	gain_loss	8	7	8	8	9	both	0	0	0	0	0	0	0	0	0	0	NO	0.0161654
chr3	25825024	25830062	CNVE1327.1	loss	0	2	0	0	0	Conrad	0	0	0	0	0	0	0	0	0	0	NO	0.0622612
chr3	26407277	26414464	CNVE1328.1	gain_loss	17	15	4	4	4	both	0	0	0	0	0	0	0	0	0	0	NO	0.0604426
chr3	26400789	26414408	CNVE1328.2	gain	0	1	0	0	0	Conrad	0	0	0	0	0	0	0	0	0	0	NO	0.0580624
chr3	26425966	26427261	CNVE1329.1	gain_loss	10	15	8	9	7	both	0	0	0	0	0	0	0	0	0	0	NO	0.0166039
chr1	32317183	32320556	CNVE133.1	loss	1	0	0	0	0	Conrad	0	0	0	0	3373	1	0	0	0	0	NO	0.1997
chr3	27043445	27058384	CNVE1331.1	gain	0	2	0	0	0	Conrad	0	0	0	0	0	0	0	0	0	0	NO	0.0199158
chr3	27625638	27627191	CNVE1333.2	gain	0	1	0	0	0	Conrad	0	0	0	0	0	0	0	0	0	0	NO	0.0441436
chr3	28162004	28172682	CNVE1334.1	loss	1	0	0	0	0	Conrad	0	0	0	0	0	0	0	0	0	0	NO	0.179699
chr3	28367063	28368319	CNVE1335.1	loss	0	2	0	0	0	Conrad	0	0	0	0	1256	1	0	0	0	0	NO	0.0514467
chr3	28644607	28646514	CNVE1336.1	loss	0	2	0	0	0	Conrad	0	0	0	0	0	0	0	0	0	0	NO	0.012774
chr3	28785035	28792822	CNVE1337.1	loss	1	0	0	0	0	Conrad	0	0	0	0	0	0	0	0	0	0	NO	0.0429187
chr3	29557685	29559223	CNVE1338.1	loss	0	1	0	0	0	Conrad	0	0	0	0	1538	1	0	0	0	0	NO	0.0191515
chr3	30387956	30388747	CNVE1339.1	gain	1	0	0	0	0	Conrad	0	0	0	0	0	0	0	0	0	0	NO	0.00173831
chr1	33801325	33802207	CNVE134.1	loss	0	1	0	0	0	Conrad	0	0	0	0	882	1	0	0	0	0	NO	0.0017415
chr3	30969746	30974887	CNVE1340.1	loss	0	2	0	0	0	Conrad	0	0	0	0	0	0	0	0	0	0	NO	0.0489839
chr3	32077088	32082966	CNVE1341.1	gain_loss	13	13	6	6	6	both	0	0	0	0	0	0	0	0	0	0	NO	0.0503498
chr3	32313997	32314528	CNVE1342.1	loss	1	0	0	0	0	Conrad	0	0	0	0	531	1	0	0	0	0	NO	0.0792429
chr3	32643145	32644073	CNVE1343.1	loss	1	12	0	0	0	Conrad	0	0	0	0	0	0	0	0	0	0	NO	0
chr3	34094739	34095337	CNVE1344.1	loss	0	1	0	0	0	Conrad	0	0	0	0	0	0	0	0	417	0.697324	NO	0.0423361
chr3	34224641	34225830	CNVE1345.1	gain	0	1	0	0	0	Conrad	0	0	0	0	0	0	0	0	28	0.0235492	NO	0.0800193
chr3	34239100	34240444	CNVE1346.1	loss	0	1	0	0	0	Conrad	0	0	0	0	0	0	0	0	1344	1	NO	0.00751637
chr3	36686784	36694481	CNVE1349.1	loss	0	1	0	0	0	Conrad	0	0	0	0	0	0	0	0	0	0	NO	0.00967
chr1	33813677	33815418	CNVE135.1	loss	2	0	0	0	0	Conrad	0	0	0	0	1741	1	0	0	0	0	NO	0.0174314
chr3	37415804	37416945	CNVE1350.1	loss	0	1	0	0	0	Conrad	0	0	0	0	1141	1	183	0.160386	0	0	NO	0.0520377
chr3	37427879	37430480	CNVE1351.1	loss	0	3	0	0	0	Conrad	0	0	0	0	2601	1	53	0.0203768	0	0	NO	0.043664
chr3	37500504	37501073	CNVE1352.1	gain	0	1	0	0	0	Conrad	0	0	0	0	569	1	0	0	0	0	NO	0.00597715
chr3	37726796	37728544	CNVE1353.1	gain	1	0	0	0	0	Conrad	0	0	0	0	1748	1	0	0	0	0	NO	0.020337
chr3	37773472	37775197	CNVE1354.1	loss	0	1	0	0	0	Conrad	0	0	0	0	1725	1	0	0	0	0	NO	0.0464951
chr3	37953474	37961880	CNVE1355.1	loss	2	0	0	1	2	both	0	0	0	0	8406	1	0	0	0	0	NO	0.0142637
chr3	38964038	38966164	CNVE1356.1	loss	0	1	0	0	0	Conrad	2126	1	0	0	2126	1	0	0	0	0	NO	0.0216167
chr3	39001323	39002868	CNVE1357.1	loss	0	3	0	0	0	Conrad	1545	1	0	0	0	0	0	0	0	0	NO	0.0422408
chr3	39264685	39265733	CNVE1358.1	loss	0	1	0	0	0	Conrad	0	0	0	0	0	0	0	0	0	0	NO	0.0191927
chr3	39326489	39389083	CNVE1359.1	loss	0	1	0	0	0	Conrad	0	0	0	0	4859	0.0776272	2371	0.037879	4003	0.0639518	NO	0.109108
chr1	34066809	34067434	CNVE136.1	loss	0	1	0	0	0	Conrad	0	0	0	0	625	1	0	0	0	0	NO	0.0032576
chr3	41562745	41570628	CNVE1360.2	loss	0	1	0	0	0	Conrad	0	0	0	0	7883	1	0	0	0	0	NO	0.00267487
chr3	41707000	41708770	CNVE1361.1	loss	1	0	0	0	0	Conrad	0	0	0	0	1770	1	0	0	0	0	NO	0.0509797
chr3	41754111	41764005	CNVE1362.1	loss	0	1	0	0	0	Conrad	0	0	0	0	9894	1	0	0	1708	0.17263	NO	0.043859
chr3	41807538	41809163	CNVE1363.1	loss	1	0	0	0	0	Conrad	0	0	0	0	1625	1	0	0	0	0	NO	0.166351
chr3	41837626	41838925	CNVE1364.1	loss	0	3	0	0	0	Conrad	0	0	0	0	1299	1	0	0	0	0	NO	0.0172964
chr3	41882723	41915524	CNVE1365.1	gain	1	0	0	0	0	Conrad	0	0	0	0	32801	1	500	0.0152434	31640	0.964605	NO	0.0364056
chr3	42346226	42347022	CNVE1366.1	gain	1	0	0	0	0	Conrad	0	0	0	0	0	0	0	0	0	0	NO	0.241217
chr3	42868267	42868966	CNVE1367.1	loss	0	1	0	0	0	Conrad	0	0	0	0	699	1	0	0	0	0	NO	0.0946781
chr1	34179535	34184619	CNVE137.1	loss	1	0	0	0	0	Conrad	0	0	0	0	5084	1	0	0	0	0	NO	0.0240582
chr3	44128606	44130485	CNVE1370.1	loss	0	1	0	0	0	Conrad	0	0	0	0	0	0	0	0	0	0	NO	0.00904311
chr3	45518291	45527068	CNVE1371.1	loss	2	0	0	0	0	Conrad	0	0	0	0	8777	1	0	0	0	0	NO	0.0296326
chr3	46758249	46758772	CNVE1372.1	loss	0	4	0	0	0	Conrad	0	0	0	0	523	1	188	0.359465	0	0	NO	0.0530899
chr3	46769428	46826524	CNVE1373.1	loss	0	13	0	0	0	Conrad	0	0	0	0	57096	1	1012	0.0177245	0	0	NO	0.0158762
chr3	46990721	46991648	CNVE1374.1	loss	1	0	0	0	0	Conrad	0	0	0	0	927	1	0	0	0	0	NO	0.0221629
chr3	47465699	47468393	CNVE1375.1	loss	14	9	7	6	7	both	0	0	0	0	2694	1	0	0	0	0	NO	0.047837
chr3	47959770	47961378	CNVE1376.1	loss	1	0	0	0	0	Conrad	0	0	0	0	1608	1	0	0	0	0	NO	0.0708756
chr3	49695755	49710855	CNVE1377.1	gain_loss	6	8	0	0	0	Conrad	0	0	15100	1	13753	0.910795	3165	0.209603	13123	0.869073	NO	0.176454
chr3	49696175	49702090	CNVE1377.2	gain	3	0	0	0	0	Conrad	0	0	5915	1	4805	0.812342	2463	0.416399	5666	0.957904	NO	0.319463
chr3	49701381	49708591	CNVE1377.3	gain	0	1	0	0	0	Conrad	0	0	7210	1	6598	0.915118	253	0.0350902	7210	1	NO	0.0592243
chr3	50098801	50099740	CNVE1378.1	gain	0	1	0	3	1	both	0	0	0	0	939	1	0	0	0	0	NO	0.0279872
chr3	50318470	50324352	CNVE1379.1	loss	0	1	0	0	0	Conrad	0	0	0	0	5882	1	119	0.0202312	0	0	NO	0
chr1	34874894	34884557	CNVE138.1	loss	8	6	4	0	0	both	0	0	0	0	0	0	0	0	0	0	NO	0.045959
chr3	50920282	50930075	CNVE1381.1	loss	0	1	0	0	0	Conrad	0	0	0	0	9793	1	0	0	0	0	NO	0
chr3	51029475	51033016	CNVE1382.1	loss	0	2	0	0	0	Conrad	0	0	0	0	3541	1	0	0	0	0	NO	0
chr3	53002107	53014126	CNVE1386.1	loss	3	0	0	0	1	both	0	0	0	0	12019	1	0	0	0	0	NO	0.0362993
chr3	53021777	53022570	CNVE1387.1	loss	0	2	0	0	0	Conrad	0	0	0	0	793	1	0	0	0	0	NO	0.0972484
chr3	55380737	55381676	CNVE1389.1	loss	2	0	0	0	0	Conrad	0	0	0	0	0	0	0	0	0	0	NO	0
chr1	34954800	34956844	CNVE139.1	gain	1	0	0	0	0	Conrad	0	0	0	0	0	0	0	0	0	0	NO	0.0111389
chr3	56522354	56525203	CNVE1390.1	gain	1	0	0	0	0	Conrad	0	0	0	0	0	0	0	0	0	0	NO	0.00351062
chr3	56582763	56596571	CNVE1391.1	loss	1	0	1	1	4	both	0	0	0	0	13808	1	0	0	0	0	NO	0.0579949
chr3	58773529	58783389	CNVE1394.1	loss	0	1	0	0	0	Conrad	0	0	0	0	9860	1	0	0	0	0	NO	0.234662
chr3	58773606	58775065	CNVE1394.2	loss	0	1	0	0	0	Conrad	0	0	0	0	1459	1	0	0	0	0	NO	0.273429
chr3	59674520	59675481	CNVE1395.1	loss	0	4	0	0	0	Conrad	0	0	0	0	0	0	0	0	0	0	NO	0.227171
chr3	60808020	60818266	CNVE1397.1	loss	0	1	0	0	0	Conrad	0	0	0	0	10246	1	0	0	0	0	NO	0.0684
chr3	61102231	61103214	CNVE1398.1	loss	3	0	0	0	0	Conrad	0	0	0	0	983	1	0	0	0	0	NO	0.280608
chr3	61360271	61361052	CNVE1399.1	loss	0	3	0	0	0	Conrad	0	0	0	0	0	0	0	0	0	0	NO	0.0479667
chr3	61391187	61391913	CNVE1400.1	loss	2	0	0	0	0	Conrad	0	0	0	0	0	0	0	0	0	0	NO	0.0306033
chr3	62585701	62587305	CNVE1403.1	loss	0	4	0	0	0	Conrad	0	0	0	0	1604	1	0	0	0	0	NO	0.0350231
chr3	62585242	62587380	CNVE1403.2	loss	0	1	0	0	0	Conrad	0	0	0	0	2138	1	0	0	0	0	NO	0.026921
chr3	62639377	62670447	CNVE1404.1	loss	0	1	0	0	0	Conrad	0	0	0	0	31070	1	0	0	0	0	NO	0.0388567
chr3	62686359	62690903	CNVE1405.1	loss	0	1	0	0	0	Conrad	0	0	0	0	4544	1	0	0	0	0	NO	0.0298583
chr3	63103058	63116775	CNVE1406.1	loss	0	1	0	0	0	Conrad	0	0	0	0	0	0	0	0	0	0	NO	0.0651744
chr3	63711523	63713456	CNVE1409.1	loss	0	1	0	0	0	Conrad	0	0	0	0	0	0	0	0	0	0	NO	0.122884
chr1	37196768	37198598	CNVE141.1	loss	2	3	0	0	0	Conrad	0	0	0	0	1830	1	0	0	0	0	NO	0.0021388
chr3	64508462	64510907	CNVE1411.1	gain	0	1	1	2	1	both	0	0	0	0	2445	1	43	0.0175869	0	0	NO	0.014962
chr3	65092777	65094831	CNVE1412.1	gain	16	17	3	3	0	both	0	0	0	0	0	0	0	0	0	0	NO	0.0366306
chr3	65163961	65189775	CNVE1413.1	loss	1	0	0	1	1	both	0	0	0	0	0	0	0	0	0	0	NO	0.0534075
chr3	65777439	65778042	CNVE1414.1	loss	0	1	0	0	0	Conrad	0	0	0	0	603	1	0	0	0	0	NO	0.167025
chr3	67644861	67646312	CNVE1416.1	loss	0	4	0	0	0	Conrad	0	0	0	0	1451	1	0	0	0	0	NO	0.0369642
chr3	68717779	68722940	CNVE1418.1	loss	10	6	0	0	0	Conrad	0	0	0	0	0	0	0	0	0	0	NO	0.00939488
chr3	68714679	68722940	CNVE1418.2	loss	0	1	0	0	0	Conrad	0	0	0	0	0	0	0	0	0	0	NO	0.00586939
chr3	68822189	68830557	CNVE1419.1	gain_loss	13	4	10	10	10	both	0	0	0	0	0	0	0	0	0	0	NO	0.0502406
chr1	38375147	38377167	CNVE142.1	loss	1	0	0	0	0	Conrad	0	0	0	0	0	0	0	0	0	0	NO	0.217198
chr3	69262612	69264230	CNVE1420.1	loss	1	1	2	3	3	both	0	0	0	0	0	0	0	0	0	0	NO	0.00844685
chr3	69956425	69956894	CNVE1421.1	loss	0	1	0	0	0	Conrad	0	0	0	0	469	1	0	0	0	0	NO	0.00314499
chr3	69963869	69966735	CNVE1422.1	loss	1	1	0	0	0	Conrad	0	0	0	0	2866	1	0	0	0	0	NO	0.343137
chr3	69963869	69964566	CNVE1422.2	loss	1	0	0	0	0	Conrad	0	0	0	0	697	1	0	0	0	0	NO	0.107043
chr3	72862677	72868750	CNVE1427.1	loss	2	1	0	0	0	Conrad	0	0	6073	1	0	0	0	0	0	0	NO	0.0411286
chr3	73449055	73450395	CNVE1428.1	gain	0	1	0	0	0	Conrad	0	0	0	0	0	0	0	0	0	0	NO	0.0677104
chr3	73449683	73450260	CNVE1428.2	gain	0	1	0	0	0	Conrad	0	0	0	0	0	0	0	0	0	0	NO	0.039896
chr3	73755682	73757503	CNVE1429.1	loss	1	0	0	0	0	Conrad	0	0	0	0	1080	0.593081	819	0.449753	0	0	NO	0.502555
chr1	38414777	38417685	CNVE143.1	loss	0	1	0	0	0	Conrad	0	0	0	0	0	0	0	0	0	0	NO	0.00440646
chr3	74230273	74237051	CNVE1430.1	loss	0	1	0	0	0	Conrad	0	0	0	0	0	0	0	0	0	0	NO	0.367479
chr3	74890577	74895622	CNVE1431.1	loss	0	1	0	0	0	Conrad	0	0	0	0	0	0	0	0	0	0	NO	0.0206886
chr3	75683152	75692386	CNVE1432.1	gain	4	2	0	0	0	Conrad	9234	1	0	0	0	0	0	0	545	0.059021	NO	0.00312656
chr3	75464498	75782745	CNVE1432.2	gain	1	3	0	0	0	Conrad	318247	1	0	0	13514	0.0424639	2671	0.00839285	308329	0.968836	NO	0.041689
chr3	75647561	75698004	CNVE1432.3	gain	2	5	0	0	0	Conrad	50443	1	0	0	0	0	0	0	41739	0.827449	NO	0.0362163
chr3	75830356	75885127	CNVE1432.4	gain	5	0	0	0	0	Conrad	54771	1	0	0	43644	0.796845	5334	0.0973873	13299	0.242811	NO	0.0124297
chr3	75649930	75899889	CNVE1432.5	gain	1	0	0	0	0	Conrad	249959	1	0	0	68318	0.273317	8853	0.0354178	199779	0.799247	NO	0.0371543
chr3	75671028	75688565	CNVE1432.6	gain	0	1	0	0	0	Conrad	17537	1	0	0	0	0	0	0	12109	0.690483	NO	0.0725248
chr3	75804388	75877485	CNVE1432.9	gain	1	0	3	1	1	both	73097	1	0	0	42757	0.584935	6509	0.0890461	34909	0.477571	NO	0.0118519
chr3	76068070	76081368	CNVE1433.1	gain_loss	2	0	0	0	0	Conrad	0	0	0	0	0	0	0	0	13298	1	NO	0.0767791
chr3	77420331	77428695	CNVE1434.1	gain_loss	4	4	0	0	0	Conrad	0	0	0	0	8364	1	0	0	6427	0.768412	NO	0.0268913
chr3	77894587	77895454	CNVE1435.1	loss	0	3	0	0	0	Conrad	0	0	0	0	0	0	0	0	0	0	NO	0.0173206
chr3	78543125	78558702	CNVE1436.1	gain	0	1	0	0	0	Conrad	0	0	0	0	0	0	0	0	0	0	NO	0.0879942
chr3	78672461	78674343	CNVE1437.1	loss	0	1	0	0	0	Conrad	0	0	0	0	0	0	0	0	0	0	NO	0
chr3	80144512	80147226	CNVE1438.1	gain_loss	4	5	0	0	0	Conrad	2714	1	0	0	0	0	0	0	0	0	NO	0.0177901
chr3	80145584	80146848	CNVE1438.2	gain_loss	6	3	0	0	0	Conrad	1264	1	0	0	0	0	0	0	0	0	NO	0.00661234
chr3	81305912	81306651	CNVE1439.1	loss	0	2	0	0	0	Conrad	0	0	0	0	0	0	0	0	0	0	NO	0.0138322
chr1	38856971	38858162	CNVE144.1	loss	1	1	2	1	2	both	0	0	0	0	0	0	0	0	0	0	NO	0.105517
chr3	81678986	81682296	CNVE1440.1	loss	1	0	0	0	0	Conrad	0	0	0	0	3310	1	1183	0.357402	0	0	NO	0
chr3	82285966	82286696	CNVE1441.1	loss	0	8	0	0	0	Conrad	0	0	0	0	730	1	0	0	0	0	NO	0.522064
chr3	82951406	82955860	CNVE1443.1	loss	3	5	0	1	1	both	0	0	0	0	0	0	0	0	0	0	NO	0.021899
chr3	82992049	82993462	CNVE1444.1	loss	0	1	0	0	0	Conrad	0	0	0	0	0	0	0	0	0	0	NO	0.0139568
chr3	83099930	83102774	CNVE1445.1	loss	0	2	0	0	0	Conrad	0	0	0	0	0	0	0	0	0	0	NO	0.0449149
chr3	83942605	83946311	CNVE1446.1	loss	0	1	0	0	0	Conrad	0	0	0	0	0	0	0	0	0	0	NO	0.00383081
chr3	84187697	84190052	CNVE1447.1	gain_loss	14	18	6	5	4	both	0	0	0	0	0	0	0	0	0	0	NO	0.0143618
chr3	84782295	84785705	CNVE1448.1	loss	4	3	0	0	0	Conrad	0	0	0	0	3410	1	0	0	0	0	NO	0
chr3	85961329	85967662	CNVE1449.1	loss	1	0	0	0	0	Conrad	0	0	0	0	6333	1	0	0	0	0	NO	0.0506389
chr1	39067668	39068178	CNVE145.1	loss	0	1	0	0	0	Conrad	0	0	0	0	0	0	0	0	0	0	NO	0.00222353
chr3	86930978	86937879	CNVE1450.1	loss	0	2	0	0	0	Conrad	0	0	0	0	0	0	0	0	0	0	NO	0.0221398
chr3	87972520	87984963	CNVE1451.1	loss	0	2	0	0	0	Conrad	0	0	0	0	0	0	0	0	0	0	NO	0.0710719
chr3	88747445	88748600	CNVE1452.1	loss	1	0	0	0	0	Conrad	0	0	0	0	0	0	0	0	0	0	NO	0.356295
chr3	89476711	89500981	CNVE1453.1	loss	1	0	0	0	0	Conrad	0	0	0	0	24270	1	0	0	0	0	NO	0.0437809
chr3	89752751	89760753	CNVE1454.1	loss	1	1	0	0	0	Conrad	0	0	0	0	0	0	0	0	0	0	NO	0.0700196
chr3	90362761	90587325	CNVE1455.1	gain	3	6	0	0	0	Conrad	0	0	0	0	0	0	0	0	31878	0.141955	NO	0.0488705
chr3	95995043	95996371	CNVE1456.1	loss	2	5	0	0	0	Conrad	0	0	0	0	0	0	0	0	0	0	NO	0.0109352
chr3	96948570	96950999	CNVE1457.1	loss	11	9	0	0	0	Conrad	0	0	0	0	0	0	0	0	0	0	NO	0.0223446
chr3	97181778	97197461	CNVE1458.1	loss	0	1	0	0	0	Conrad	0	0	0	0	0	0	0	0	0	0	NO	0.0421319
chr1	39205732	39213224	CNVE146.1	loss	0	1	0	0	0	Conrad	0	0	0	0	0	0	0	0	0	0	NO	0.000176855
chr3	99272156	99277400	CNVE1460.1	gain	0	1	0	0	0	Conrad	0	0	0	0	0	0	0	0	0	0	NO	0.0277439
chr3	99391568	99392038	CNVE1461.1	gain	0	2	0	0	0	Conrad	0	0	0	0	0	0	0	0	287	0.610638	NO	0.00287021
chr3	99386935	99396839	CNVE1461.2	gain	3	3	0	0	0	Conrad	0	0	0	0	0	0	0	0	5088	0.513732	NO	0.0023961
chr3	99382109	99396181	CNVE1461.3	gain	3	0	0	0	0	Conrad	0	0	0	0	0	0	0	0	4430	0.31481	NO	0.00242071
chr3	99373716	99396086	CNVE1461.4	gain	1	0	0	0	0	Conrad	0	0	0	0	0	0	0	0	4335	0.193786	NO	0.001477
chr3	99386935	99391884	CNVE1461.6	gain	0	1	0	0	0	Conrad	0	0	0	0	0	0	0	0	133	0.0268741	NO	0.00197871
chr3	99389981	99392348	CNVE1461.7	gain	1	0	0	0	0	Conrad	0	0	0	0	0	0	0	0	597	0.252218	NO	0.00661724
chr3	99391568	99395700	CNVE1461.8	gain	1	0	0	0	0	Conrad	0	0	0	0	0	0	0	0	3949	0.955712	NO	0.0035809
chr3	99892939	99897570	CNVE1462.1	gain_loss	12	16	8	9	9	both	0	0	0	0	0	0	0	0	0	0	NO	0.0364172
chr3	100381786	100385095	CNVE1464.1	gain	9	10	10	10	10	both	0	0	0	0	0	0	0	0	0	0	NO	0.138441
chr3	100426286	100432358	CNVE1465.1	loss	9	0	0	0	0	Conrad	0	0	0	0	0	0	0	0	0	0	NO	0.112869
chr3	100489415	100489987	CNVE1466.1	loss	1	0	0	0	0	Conrad	0	0	0	0	0	0	0	0	0	0	NO	0.0130367
chr3	100690174	100699313	CNVE1467.1	gain	1	0	0	0	0	Conrad	0	0	0	0	0	0	0	0	0	0	NO	0.00138111
chr3	100725928	100727559	CNVE1468.1	loss	0	5	0	0	0	Conrad	0	0	0	0	0	0	0	0	0	0	NO	0.011851
chr3	101111485	101112308	CNVE1469.1	loss	7	2	4	2	2	both	0	0	0	0	823	1	0	0	0	0	NO	0.502112
chr1	39306877	39309244	CNVE147.1	gain	0	1	0	0	0	Conrad	0	0	2367	1	0	0	0	0	0	0	NO	0.0152264
chr3	101405377	101407623	CNVE1470.1	loss	0	7	0	0	0	Conrad	0	0	0	0	0	0	0	0	0	0	NO	0.0338508
chr3	101406846	101407325	CNVE1470.2	loss	0	1	0	0	0	Conrad	0	0	0	0	0	0	0	0	0	0	NO	0.0326701
chr3	102004367	102005202	CNVE1471.1	loss	4	0	1	2	2	both	0	0	0	0	835	1	0	0	0	0	NO	0.0513952
chr3	102152000	102153552	CNVE1472.1	loss	0	1	0	0	0	Conrad	0	0	0	0	1552	1	0	0	0	0	NO	0.0344716
chr3	102734202	102736622	CNVE1473.1	loss	0	1	0	0	0	Conrad	0	0	0	0	0	0	0	0	0	0	NO	0
chr3	102840269	102842664	CNVE1474.1	loss	4	4	0	0	0	Conrad	0	0	0	0	0	0	0	0	0	0	NO	0
chr3	104748229	104749634	CNVE1475.1	loss	1	0	0	0	0	Conrad	0	0	0	0	0	0	0	0	0	0	NO	0.0230036
chr3	105076563	105085837	CNVE1477.1	loss	0	1	0	0	0	Conrad	0	0	0	0	0	0	0	0	0	0	NO	0.0378603
chr3	105240994	105242165	CNVE1478.1	loss	0	1	0	0	0	Conrad	0	0	0	0	0	0	0	0	0	0	NO	0.120814
chr3	105516651	105518077	CNVE1479.1	gain	5	12	0	0	0	Conrad	1426	1	0	0	0	0	0	0	0	0	NO	0
chr1	39771283	39773791	CNVE148.1	loss	0	1	0	0	0	Conrad	0	0	0	0	2508	1	0	0	0	0	NO	0.000139545
chr3	105760834	105761732	CNVE1480.1	loss	6	1	0	0	2	both	0	0	0	0	0	0	0	0	0	0	NO	0.0187105
chr3	105776226	105783190	CNVE1481.1	loss	0	1	0	0	0	Conrad	0	0	0	0	0	0	0	0	0	0	NO	0.00345764
chr3	105898997	105901988	CNVE1482.1	loss	0	1	0	0	0	Conrad	0	0	0	0	0	0	0	0	0	0	NO	0.0699873
chr3	106147656	106150583	CNVE1483.1	loss	1	0	0	0	0	Conrad	0	0	0	0	0	0	0	0	0	0	NO	0.0031575
chr3	108520638	108522992	CNVE1485.1	gain_loss	9	11	0	0	0	Conrad	0	0	0	0	2354	1	0	0	0	0	NO	0.0152082
chr3	108899440	108901911	CNVE1487.1	loss	0	2	0	0	0	Conrad	0	0	0	0	2471	1	0	0	0	0	NO	0.0224585
chr3	109223761	109224783	CNVE1488.1	loss	1	1	0	0	0	Conrad	0	0	0	0	0	0	0	0	0	0	NO	0
chr3	109883653	109884954	CNVE1489.1	loss	0	5	0	0	0	Conrad	0	0	0	0	1301	1	0	0	0	0	NO	0.0468032
chr1	40739619	40742447	CNVE149.1	loss	0	1	3	2	2	both	0	0	0	0	0	0	0	0	0	0	NO	0.102803
chr3	110082133	110082593	CNVE1490.1	loss	0	1	0	0	0	Conrad	0	0	0	0	0	0	0	0	0	0	NO	0.108991
chr3	110897789	110899289	CNVE1491.1	loss	0	1	0	0	0	Conrad	0	0	0	0	0	0	0	0	0	0	NO	0.06094
chr3	112176763	112181886	CNVE1493.1	loss	0	2	0	0	0	Conrad	0	0	0	0	0	0	0	0	0	0	NO	0.073072
chr3	112726366	112729979	CNVE1494.1	loss	2	1	0	0	0	Conrad	0	0	0	0	0	0	0	0	0	0	NO	0
chr3	115771332	115773561	CNVE1497.1	loss	1	0	0	0	0	Conrad	0	0	0	0	2229	1	0	0	0	0	NO	0.311325
chr3	116140442	116151019	CNVE1498.1	loss	0	8	0	0	0	Conrad	0	0	0	0	10577	1	0	0	0	0	NO	0.0947658
chr3	116348748	116349298	CNVE1499.1	loss	1	0	0	0	0	Conrad	0	0	0	0	69	0.125455	62	0.112727	0	0	NO	0.269944
chr1	1404772	1406058	CNVE15.1	loss	0	3	0	0	0	Conrad	1286	1	0	0	1286	1	0	0	1286	1	NO	0.000371695
chr1	40793794	40801068	CNVE150.1	loss	2	3	0	0	0	Conrad	0	0	0	0	0	0	0	0	1711	0.235221	NO	0.0483299
chr1	40799209	40801068	CNVE150.2	loss	1	1	0	0	0	Conrad	0	0	0	0	0	0	0	0	101	0.0543303	NO	0.053652
chr3	116730916	116732469	CNVE1501.1	loss	0	2	0	0	0	Conrad	0	0	0	0	0	0	0	0	0	0	NO	0
chr3	117581636	117592667	CNVE1502.1	loss	0	1	0	0	0	Conrad	0	0	0	0	11031	1	0	0	0	0	NO	0.0901177
chr3	118006088	118008674	CNVE1503.1	loss	0	2	0	0	0	Conrad	0	0	0	0	0	0	0	0	0	0	NO	0.0826721
chr3	120338027	120482941	CNVE1504.1	loss	1	0	0	0	0	Conrad	0	0	18419	0.127103	75609	0.521751	10293	0.0710283	0	0	NO	0.0429812
chr3	120833332	120836810	CNVE1505.1	loss	2	0	0	0	0	Conrad	0	0	0	0	0	0	0	0	0	0	NO	0.0152775
chr3	121138197	121139594	CNVE1506.1	loss	0	1	0	0	0	Conrad	0	0	0	0	1397	1	0	0	0	0	NO	0
chr3	121644365	121647870	CNVE1507.1	loss	0	7	0	0	0	Conrad	0	0	0	0	3505	1	0	0	0	0	NO	0.0907729
chr3	121780988	121782207	CNVE1508.1	loss	0	1	0	0	0	Conrad	0	0	0	0	0	0	0	0	1219	1	NO	0.0339951
chr1	41119009	41153575	CNVE151.1	gain	1	0	0	0	0	Conrad	0	0	0	0	0	0	0	0	0	0	NO	0.0363766
chr3	124798107	124799486	CNVE1511.1	loss	0	1	0	0	0	Conrad	0	0	0	0	1379	1	0	0	0	0	NO	0.027934
chr3	125201579	125204942	CNVE1512.1	loss	0	6	0	0	0	Conrad	0	0	0	0	0	0	0	0	3363	1	NO	0.149355
chr3	125990195	125992366	CNVE1513.1	gain_loss	1	2	0	0	0	Conrad	0	0	0	0	2171	1	0	0	0	0	NO	0.31059
chr3	126419034	126419675	CNVE1516.1	gain	12	19	0	0	0	Conrad	0	0	0	0	641	1	0	0	0	0	NO	0.0393526
chr3	126881699	126882634	CNVE1517.1	gain	5	7	0	0	0	Conrad	0	0	0	0	0	0	0	0	0	0	NO	0.00633262
chr3	127155151	127158379	CNVE1518.1	loss	7	15	0	0	0	Conrad	0	0	0	0	0	0	0	0	3228	1	NO	0.12395
chr3	127155055	127161736	CNVE1518.2	loss	0	1	0	0	0	Conrad	0	0	0	0	0	0	0	0	3362	0.503218	NO	0.111971
chr3	127194978	127204768	CNVE1519.1	loss	0	2	0	0	0	Conrad	0	0	0	0	0	0	0	0	2802	0.28621	NO	0.0372748
chr1	41344450	41345732	CNVE152.1	loss	0	2	0	0	0	Conrad	0	0	0	0	1282	1	0	0	0	0	NO	0.0162254
chr3	128062958	128067326	CNVE1526.1	loss	1	1	0	0	0	Conrad	0	0	0	0	4368	1	0	0	0	0	NO	0.000689545
chr1	41534563	41538300	CNVE153.1	loss	0	1	0	0	0	Conrad	0	0	0	0	0	0	0	0	0	0	NO	0.0785975
chr3	129012308	129012817	CNVE1531.1	loss	0	3	0	0	0	Conrad	0	0	0	0	509	1	0	0	0	0	NO	0.000980354
chr3	129861994	129862931	CNVE1532.1	gain	13	19	0	0	0	Conrad	0	0	0	0	0	0	0	0	0	0	NO	0.0361852
chr3	129886753	129896889	CNVE1532.2	loss	12	19	0	0	0	Conrad	0	0	0	0	0	0	0	0	0	0	NO	0.00144656
chr3	129861994	129886694	CNVE1532.3	gain	4	0	0	0	0	Conrad	0	0	0	0	0	0	0	0	0	0	NO	0.0352593
chr3	129913128	129915470	CNVE1533.1	loss	1	0	0	1	1	both	0	0	0	0	0	0	0	0	0	0	NO	0.00685568
chr3	130546368	130547603	CNVE1534.1	loss	0	2	0	0	0	Conrad	1235	1	0	0	0	0	0	0	331	0.268016	NO	0.00193684
chr3	130545093	130547603	CNVE1534.2	loss	1	1	0	0	0	Conrad	2510	1	0	0	0	0	0	0	1606	0.639841	NO	0.00128406
chr3	130558517	130562822	CNVE1535.1	loss	2	15	0	0	0	Conrad	4016	0.932869	0	0	0	0	0	0	2571	0.597213	NO	0.00237422
chr3	130558832	130566573	CNVE1535.2	loss	1	0	0	0	0	Conrad	3701	0.478104	0	0	0	0	0	0	6322	0.81669	NO	0.00178705
chr3	131139942	131140563	CNVE1538.1	loss	1	5	0	0	0	Conrad	0	0	0	0	0	0	0	0	0	0	NO	0.0125958
chr3	131245607	131289737	CNVE1539.1	gain_loss	8	10	0	0	0	Conrad	40374	0.914888	0	0	6244	0.141491	76	0.00172218	44130	1	NO	0.0240409
chr3	131246442	131414704	CNVE1539.2	gain	0	3	0	0	0	Conrad	165341	0.98264	0	0	23117	0.137387	3731	0.0221738	167866	0.997647	NO	0.029516
chr3	131303437	131349962	CNVE1539.3	gain	0	1	0	1	0	both	46525	1	0	0	3173	0.0681999	1509	0.0324342	46525	1	NO	0.039056
chr3	131614649	131615580	CNVE1540.1	loss	1	0	0	0	0	Conrad	0	0	0	0	931	1	36	0.0386681	0	0	NO	0.0903255
chr3	133157220	133158891	CNVE1542.1	gain	1	1	0	0	0	Conrad	0	0	0	0	1671	1	0	0	0	0	NO	0.144798
chr3	133190951	133196089	CNVE1543.1	loss	9	1	3	9	8	both	0	0	4370	0.850525	5138	1	0	0	0	0	NO	0.0158573
chr3	133472275	133477702	CNVE1544.1	gain_loss	11	13	3	5	5	both	0	0	0	0	5427	1	0	0	0	0	NO	0.0376075
chr3	134003980	134004452	CNVE1545.1	loss	1	0	0	0	0	Conrad	0	0	0	0	472	1	0	0	0	0	NO	0.0117903
chr3	134080540	134081425	CNVE1546.1	loss	0	2	0	0	0	Conrad	0	0	0	0	0	0	0	0	0	0	NO	0.00811751
chr3	134498790	134508672	CNVE1547.1	loss	0	1	0	0	0	Conrad	0	0	0	0	9882	1	0	0	0	0	NO	0.0801238
chr3	135526117	135527203	CNVE1551.1	loss	0	1	0	0	0	Conrad	0	0	0	0	0	0	0	0	0	0	NO	0.00406169
chr3	136129778	136131298	CNVE1552.1	gain	1	0	0	0	0	Conrad	0	0	0	0	1520	1	0	0	0	0	NO	0.00501118
chr3	136325280	136327085	CNVE1553.1	loss	0	1	0	0	0	Conrad	0	0	0	0	1805	1	0	0	0	0	NO	0.0092626
chr3	136854613	136856150	CNVE1554.1	loss	0	1	0	0	0	Conrad	0	0	0	0	0	0	0	0	0	0	NO	0.0527287
chr3	137503463	137508985	CNVE1555.1	gain_loss	8	17	0	0	0	Conrad	0	0	0	0	5522	1	0	0	0	0	NO	0.0550129
chr3	137507338	137508794	CNVE1555.2	gain	0	1	0	0	0	Conrad	0	0	0	0	1456	1	0	0	0	0	NO	0.141887
chr3	138868353	138869428	CNVE1556.1	gain	0	1	0	0	0	Conrad	0	0	0	0	0	0	0	0	0	0	NO	0.0774605
chr3	140486519	140488054	CNVE1557.1	loss	0	1	0	0	0	Conrad	0	0	1327	0.864495	0	0	0	0	0	0	NO	0.00218567
chr3	141182870	141184019	CNVE1559.1	gain	1	6	0	0	0	Conrad	0	0	0	0	1149	1	0	0	0	0	NO	0.242849
chr3	141182379	141183816	CNVE1559.2	gain	6	11	0	0	0	Conrad	0	0	0	0	1437	1	0	0	0	0	NO	0.255674
chr1	42421525	42425424	CNVE156.1	loss	0	1	0	0	0	Conrad	0	0	0	0	3899	1	0	0	0	0	NO	0.0570159
chr3	141750193	141753596	CNVE1561.1	loss	1	3	0	0	0	Conrad	0	0	0	0	3403	1	0	0	2862	0.841023	NO	0.107221
chr3	142027117	142029739	CNVE1562.1	gain_loss	12	14	10	7	10	both	0	0	0	0	0	0	0	0	0	0	NO	0.0552235
chr3	142259700	142261340	CNVE1563.1	loss	1	0	0	0	0	Conrad	0	0	0	0	1640	1	0	0	0	0	NO	0.0329994
chr3	143054857	143055580	CNVE1565.1	loss	2	0	0	0	0	Conrad	0	0	0	0	0	0	0	0	0	0	NO	0.109783
chr3	143166667	143168400	CNVE1567.1	loss	0	2	0	0	0	Conrad	0	0	0	0	1733	1	0	0	0	0	NO	0.0532689
chr3	143332644	143334768	CNVE1568.1	loss	0	2	1	0	1	both	0	0	0	0	2124	1	0	0	0	0	NO	0.147942
chr3	144093169	144094871	CNVE1569.1	loss	0	1	0	0	0	Conrad	0	0	0	0	0	0	0	0	0	0	NO	0.0174177
chr1	42459429	42461747	CNVE157.1	loss	1	0	0	0	0	Conrad	0	0	0	0	2318	1	0	0	0	0	NO	0.0483835
chr3	144702472	144703880	CNVE1570.1	loss	0	4	0	0	0	Conrad	0	0	0	0	1408	1	0	0	0	0	NO	0.228194
chr3	145764209	145775224	CNVE1571.1	loss	0	2	0	0	0	Conrad	0	0	0	0	0	0	0	0	0	0	NO	0.0464226
chr3	146233185	146233687	CNVE1572.1	loss	1	0	0	0	0	Conrad	0	0	0	0	0	0	0	0	0	0	NO	0.0220717
chr3	146371193	146371693	CNVE1573.1	gain	0	1	0	0	0	Conrad	0	0	0	0	0	0	0	0	0	0	NO	0.038902
chr3	147109012	147144833	CNVE1574.1	loss	0	1	0	0	0	Conrad	0	0	0	0	0	0	0	0	0	0	NO	0.0553539
chr3	147127687	147130125	CNVE1574.2	loss	1	0	0	0	0	Conrad	0	0	0	0	0	0	0	0	0	0	NO	0.0138647
chr3	147867879	147873031	CNVE1576.1	gain	9	8	0	0	0	Conrad	0	0	0	0	0	0	0	0	0	0	NO	4.23137e-05
chr3	147898288	147900039	CNVE1577.1	loss	0	1	0	0	0	Conrad	0	0	0	0	0	0	0	0	0	0	NO	0.0128709
chr3	147910164	147910947	CNVE1578.1	loss	0	2	0	0	0	Conrad	0	0	0	0	0	0	0	0	0	0	NO	0.0922733
chr1	42627770	42630321	CNVE158.1	loss	1	1	0	0	0	Conrad	0	0	0	0	2551	1	0	0	0	0	NO	0.0139263
chr3	149311053	149311586	CNVE1580.1	loss	1	1	0	0	0	Conrad	0	0	0	0	0	0	0	0	0	0	NO	0.0436698
chr3	149319655	149322639	CNVE1581.1	loss	0	2	0	0	0	Conrad	0	0	0	0	0	0	0	0	0	0	NO	0.063562
chr3	150446304	150452401	CNVE1582.1	loss	1	0	2	2	3	both	0	0	0	0	0	0	0	0	0	0	NO	0.0873736
chr3	150751025	150752792	CNVE1583.1	loss	2	8	3	7	3	both	0	0	0	0	1767	1	0	0	0	0	NO	0.0265722
chr3	152994179	153033690	CNVE1586.1	loss	2	0	0	0	0	Conrad	0	0	0	0	14416	0.36486	1606	0.0406469	3518	0.0890385	NO	0.0594133
chr3	154094014	154094708	CNVE1588.1	gain	0	1	0	0	0	Conrad	0	0	0	0	0	0	0	0	0	0	NO	0.0533357
chr3	154947730	154952882	CNVE1589.1	loss	0	1	0	0	0	Conrad	0	0	0	0	0	0	0	0	0	0	NO	0.062945
chr1	43466330	43468121	CNVE159.1	loss	2	5	4	2	0	both	0	0	0	0	1791	1	0	0	0	0	NO	0.00695701
chr3	156961941	156995468	CNVE1590.1	gain	1	0	0	0	0	Conrad	0	0	0	0	32374	0.96561	1616	0.0482	0	0	NO	0.0477756
chr3	157574746	157576258	CNVE1591.1	loss	8	17	2	1	1	both	0	0	0	0	1512	1	0	0	0	0	NO	0.142245
chr3	159533729	159534881	CNVE1592.1	loss	1	0	0	0	0	Conrad	0	0	0	0	1152	1	0	0	0	0	NO	0.127971
chr3	159770225	159770980	CNVE1593.1	loss	1	0	0	0	0	Conrad	0	0	0	0	755	1	327	0.433113	0	0	NO	0.0844967
chr3	160290937	160295791	CNVE1594.1	loss	0	2	0	0	0	Conrad	0	0	0	0	4854	1	0	0	0	0	NO	0.0489145
chr3	160380903	160382766	CNVE1595.1	loss	0	1	0	0	0	Conrad	0	0	0	0	1863	1	0	0	0	0	NO	0.0535574
chr3	160739714	160740336	CNVE1596.1	gain	18	19	6	3	7	both	0	0	0	0	622	1	0	0	0	0	NO	0.0754502
chr3	160944101	160946094	CNVE1597.1	loss	1	0	0	0	0	Conrad	0	0	0	0	1993	1	0	0	0	0	NO	0.0776693
chr3	161071550	161072267	CNVE1598.1	loss	3	3	0	0	0	Conrad	0	0	0	0	717	1	0	0	0	0	NO	0.00753975
chr1	43868154	43879863	CNVE160.1	gain	0	1	0	0	0	Conrad	0	0	0	0	0	0	0	0	0	0	NO	0.0310779
chr3	161716791	161718446	CNVE1601.1	loss	0	2	0	0	0	Conrad	0	0	0	0	1655	1	0	0	0	0	NO	0.0585625
chr3	162162965	162168685	CNVE1602.1	loss	1	0	0	0	0	Conrad	0	0	0	0	5720	1	0	0	0	0	NO	0.0940745
chr3	162455402	162456186	CNVE1603.1	loss	0	1	0	0	0	Conrad	0	0	0	0	0	0	0	0	0	0	NO	0.136511
chr3	163297788	163299374	CNVE1605.2	loss	1	2	0	0	0	Conrad	0	0	0	0	0	0	0	0	0	0	NO	0.0714559
chr3	163400698	163402856	CNVE1606.1	gain	0	1	0	0	0	Conrad	0	0	0	0	0	0	0	0	0	0	NO	0.0262178
chr3	163612403	163625949	CNVE1607.1	loss	1	0	0	0	0	Conrad	0	0	0	0	0	0	0	0	0	0	NO	0.0670329
chr3	163994833	164109307	CNVE1608.1	gain	18	16	10	10	10	both	0	0	0	0	114474	1	0	0	0	0	NO	0.0297298
chr3	163994833	164008401	CNVE1608.2	gain	4	1	0	0	0	Conrad	0	0	0	0	13568	1	0	0	0	0	NO	0.0195278
chr3	164200023	164204911	CNVE1609.1	loss	15	9	10	9	5	both	0	0	0	0	4888	1	0	0	0	0	NO	0.0291972
chr3	164247638	164251756	CNVE1610.1	gain	12	5	10	10	10	both	0	0	0	0	4118	1	0	0	0	0	NO	0.0508817
chr3	165141653	165147820	CNVE1611.1	loss	1	0	0	0	0	Conrad	6167	1	0	0	0	0	0	0	0	0	NO	0
chr3	165600565	165608671	CNVE1613.1	loss	0	2	0	0	0	Conrad	0	0	0	0	0	0	0	0	0	0	NO	0.0180397
chr3	165608101	165608734	CNVE1613.2	loss	1	0	0	0	0	Conrad	0	0	0	0	0	0	0	0	0	0	NO	0.00331122
chr3	165650773	165671179	CNVE1614.1	loss	0	1	0	0	0	Conrad	0	0	0	0	0	0	0	0	0	0	NO	0.03313
chr3	165785282	165794469	CNVE1615.1	loss	0	1	0	0	0	Conrad	0	0	0	0	0	0	0	0	0	0	NO	0.0464963
chr3	166523684	166566049	CNVE1616.1	loss	1	0	0	0	0	Conrad	0	0	0	0	0	0	0	0	0	0	NO	0.0688846
chr3	166749487	166779334	CNVE1617.1	loss	0	1	0	0	0	Conrad	0	0	0	0	0	0	0	0	0	0	NO	0.02922
chr3	167137220	167138253	CNVE1619.1	loss	0	2	0	0	0	Conrad	0	0	0	0	0	0	0	0	0	0	NO	0.00744046
chr1	44548961	44549591	CNVE162.1	loss	0	1	0	0	0	Conrad	0	0	0	0	630	1	0	0	0	0	NO	0.00556667
chr3	167536657	167538667	CNVE1620.1	loss	0	1	0	0	0	Conrad	2010	1	0	0	0	0	0	0	0	0	NO	0.0140776
chr3	167537664	167538667	CNVE1620.2	loss	0	1	0	0	0	Conrad	1003	1	0	0	0	0	0	0	0	0	NO	0.0250768
chr3	167568725	167577328	CNVE1621.1	gain	0	1	0	0	0	Conrad	8603	1	0	0	0	0	0	0	0	0	NO	0.0626929
chr3	167667135	167668630	CNVE1622.1	loss	0	1	0	0	0	Conrad	1495	1	0	0	0	0	0	0	0	0	NO	0
chr3	168327065	168331117	CNVE1623.1	loss	0	8	1	2	2	both	0	0	0	0	0	0	0	0	0	0	NO	0.108871
chr3	169314002	169315246	CNVE1626.1	loss	0	1	0	0	0	Conrad	0	0	0	0	0	0	0	0	0	0	NO	0.0884879
chr3	169911677	169915428	CNVE1627.1	loss	0	1	0	0	0	Conrad	0	0	0	0	0	0	0	0	0	0	NO	0.0229645
chr3	171082803	171084573	CNVE1629.1	loss	0	1	0	0	0	Conrad	0	0	0	0	0	0	0	0	0	0	NO	0.00574011
chr1	44794057	44794784	CNVE163.1	loss	0	1	0	0	0	Conrad	0	0	0	0	727	1	0	0	0	0	NO	0.0105447
chr3	171545595	171546406	CNVE1630.1	loss	0	3	0	0	0	Conrad	0	0	0	0	0	0	0	0	0	0	NO	0.12182
chr3	173375264	173375757	CNVE1632.1	gain	1	0	0	0	0	Conrad	0	0	0	0	493	1	0	0	0	0	NO	0.183706
chr3	174692112	174697139	CNVE1634.1	loss	0	1	0	0	0	Conrad	0	0	0	0	5027	1	0	0	0	0	NO	0.0866332
chr3	175559790	175563335	CNVE1635.1	loss	0	3	0	0	0	Conrad	0	0	0	0	0	0	0	0	0	0	NO	0.124447
chr3	175684645	175685395	CNVE1636.1	loss	2	0	0	0	0	Conrad	0	0	0	0	750	1	0	0	0	0	NO	0
chr3	176330476	176341355	CNVE1637.1	loss	1	0	0	0	0	Conrad	0	0	0	0	10879	1	0	0	0	0	NO	0.0870303
chr3	176563149	176566309	CNVE1638.1	loss	4	4	3	2	6	both	0	0	0	0	3160	1	0	0	0	0	NO	0.0277742
chr3	176663223	176663776	CNVE1639.1	loss	0	1	0	0	0	Conrad	0	0	0	0	553	1	0	0	0	0	NO	0.0137975
chr1	45407164	45418038	CNVE164.1	loss	1	0	0	0	0	Conrad	0	0	0	0	10874	1	0	0	0	0	NO	0.175425
chr3	177370622	177396424	CNVE1640.1	loss	1	0	0	0	0	Conrad	0	0	0	0	0	0	0	0	0	0	NO	0.0486139
chr3	177376732	177428646	CNVE1640.2	gain	0	1	0	0	0	Conrad	0	0	0	0	0	0	0	0	0	0	NO	0.0433656
chr3	177558939	177559393	CNVE1641.2	loss	0	1	0	0	0	Conrad	0	0	0	0	0	0	0	0	0	0	NO	0.00682819
chr3	178389394	178391596	CNVE1643.1	loss	0	1	0	0	0	Conrad	0	0	0	0	2202	1	0	0	0	0	NO	0.00646645
chr3	178777184	178780230	CNVE1644.1	loss	4	0	0	0	0	Conrad	0	0	0	0	0	0	0	0	0	0	NO	0.0256845
chr3	178845675	178846363	CNVE1645.1	gain	1	1	0	0	0	Conrad	0	0	0	0	0	0	0	0	0	0	NO	0.00239826
chr3	178865818	178866301	CNVE1646.1	loss	1	1	0	0	0	Conrad	0	0	0	0	0	0	0	0	0	0	NO	0.143441
chr3	179236324	179239633	CNVE1647.1	loss	0	1	0	0	0	Conrad	0	0	0	0	0	0	0	0	0	0	NO	0.00902448
chr3	180050314	180050862	CNVE1648.1	gain	4	3	0	0	0	Conrad	0	0	0	0	548	1	0	0	0	0	NO	0.0300274
chr3	180032900	180033574	CNVE1648.2	gain	10	0	0	0	0	Conrad	0	0	0	0	674	1	0	0	0	0	NO	0.0259881
chr3	180032900	180050862	CNVE1648.3	gain	2	0	10	10	9	both	0	0	0	0	17962	1	1777	0.0989311	0	0	NO	0.126211
chr3	182334636	182335321	CNVE1649.1	loss	2	1	0	0	0	Conrad	0	0	0	0	0	0	0	0	0	0	NO	0.649058
chr1	46016872	46023933	CNVE165.1	loss	0	1	0	0	0	Conrad	0	0	0	0	0	0	0	0	0	0	NO	0.114342
chr3	184574003	184574606	CNVE1651.1	loss	0	1	0	0	0	Conrad	0	0	0	0	603	1	0	0	0	0	NO	0.005267
chr3	184863264	184863790	CNVE1652.1	loss	0	1	0	0	0	Conrad	0	0	0	0	526	1	0	0	0	0	NO	0.198074
chr3	185283091	185283631	CNVE1655.1	loss	1	0	0	0	0	Conrad	0	0	0	0	0	0	0	0	0	0	NO	0.128593
chr3	185953572	185955432	CNVE1657.2	gain_loss	10	1	0	0	0	Conrad	0	0	0	0	0	0	0	0	0	0	NO	0
chr3	187048081	187050575	CNVE1659.1	loss	0	2	0	0	0	Conrad	0	0	0	0	0	0	0	0	0	0	NO	0.0908645
chr3	187577414	187579572	CNVE1660.1	loss	0	3	0	0	0	Conrad	0	0	0	0	0	0	0	0	0	0	NO	0.0545908
chr3	187664823	187665816	CNVE1661.1	loss	0	1	0	0	0	Conrad	0	0	0	0	993	1	0	0	0	0	NO	0.00256898
chr3	187869271	187907276	CNVE1662.1	loss	1	0	0	0	0	Conrad	0	0	0	0	9446	0.248546	1746	0.0459413	0	0	NO	0.0461319
chr3	187890271	187902844	CNVE1662.2	loss	1	0	0	0	0	Conrad	0	0	0	0	0	0	0	0	0	0	NO	0.0753193
chr3	188066795	188067765	CNVE1663.1	loss	0	1	0	0	0	Conrad	0	0	0	0	0	0	0	0	970	1	NO	0.0247286
chr3	189215539	189217605	CNVE1665.1	gain_loss	12	18	0	0	0	Conrad	0	0	0	0	0	0	0	0	0	0	NO	0
chr3	190574711	190582755	CNVE1667.1	loss	0	1	0	0	0	Conrad	0	0	0	0	0	0	0	0	0	0	NO	0.00826765
chr3	190845902	190853732	CNVE1668.1	loss	1	8	0	0	0	Conrad	0	0	0	0	7830	1	0	0	0	0	NO	0.0303755
chr3	190847600	190874537	CNVE1668.2	gain	0	1	0	0	0	Conrad	0	0	0	0	26937	1	0	0	0	0	NO	0.0307108
chr3	191219955	191223268	CNVE1669.1	gain_loss	14	17	10	6	8	both	0	0	0	0	3313	1	0	0	0	0	NO	0.086157
chr3	191322692	191323671	CNVE1670.1	loss	0	2	0	0	0	Conrad	0	0	0	0	56	0.0572012	56	0.0572012	0	0	NO	0.0354249
chr3	191994839	191999806	CNVE1671.1	loss	0	1	0	1	0	both	0	0	0	0	0	0	0	0	0	0	NO	0.0189917
chr3	192269689	192270632	CNVE1673.1	loss	0	4	0	0	0	Conrad	0	0	0	0	0	0	0	0	0	0	NO	0.0102778
chr3	192493924	192496335	CNVE1674.1	loss	0	2	0	0	0	Conrad	2411	1	0	0	2411	1	0	0	0	0	NO	0.0170021
chr3	192547425	192554326	CNVE1675.1	gain	7	17	0	0	0	Conrad	6901	1	0	0	6901	1	0	0	0	0	NO	0.0476721
chr3	192987334	192990336	CNVE1676.1	loss	0	2	0	0	0	Conrad	0	0	0	0	0	0	0	0	0	0	NO	0.0470306
chr3	193243281	193244912	CNVE1677.1	loss	0	1	0	0	0	Conrad	0	0	0	0	0	0	0	0	0	0	NO	0.00616432
chr3	193372869	193373937	CNVE1678.1	loss	1	0	0	0	0	Conrad	0	0	0	0	1068	1	0	0	0	0	NO	0.0357603
chr3	193471177	193479383	CNVE1679.1	gain	1	0	2	1	1	both	0	0	0	0	8206	1	0	0	0	0	NO	0.0698725
chr1	47749534	47750195	CNVE168.1	loss	0	1	0	0	0	Conrad	0	0	0	0	0	0	0	0	0	0	NO	0.00933888
chr3	193605468	193606179	CNVE1680.1	loss	0	4	0	1	0	both	0	0	0	0	711	1	0	0	0	0	NO	0.0828608
chr3	193787574	193795542	CNVE1681.1	loss	1	0	0	0	0	Conrad	0	0	0	0	7968	1	0	0	0	0	NO	0.0302541
chr3	193871993	193874865	CNVE1683.1	loss	4	0	0	0	0	Conrad	0	0	0	0	2872	1	0	0	0	0	NO	0.0278228
chr3	194260078	194265257	CNVE1684.1	loss	2	0	0	0	0	Conrad	0	0	0	0	0	0	0	0	0	0	NO	0.0903423
chr3	194358041	194368093	CNVE1685.1	gain	13	14	10	10	10	both	0	0	0	0	0	0	0	0	0	0	NO	0.0667723
chr3	194618944	194625564	CNVE1686.1	loss	1	2	0	0	0	Conrad	0	0	0	0	6620	1	0	0	0	0	NO	0
chr3	195582236	195584385	CNVE1689.1	loss	0	1	0	0	0	Conrad	0	0	0	0	0	0	0	0	0	0	NO	0.00352862
chr1	48241670	48243609	CNVE169.1	loss	0	1	0	0	0	Conrad	0	0	0	0	0	0	0	0	0	0	NO	0.11914
chr3	195880042	195881592	CNVE1691.1	gain	9	13	0	0	0	Conrad	0	0	0	0	0	0	0	0	0	0	NO	0.022069
chr3	195865211	195865840	CNVE1691.2	gain	2	2	0	0	0	Conrad	0	0	0	0	629	1	0	0	0	0	NO	0.000386328
chr3	195865385	195881592	CNVE1691.3	gain	0	1	10	10	10	both	0	0	0	0	8815	0.543901	541	0.0333806	0	0	NO	0.0583335
chr3	196037038	196037973	CNVE1693.1	gain	1	0	5	2	0	both	0	0	0	0	0	0	0	0	0	0	NO	0.00382353
chr3	196042004	196049786	CNVE1694.1	loss	0	1	0	0	0	Conrad	0	0	0	0	0	0	0	0	0	0	NO	0.0151347
chr3	196096352	196220122	CNVE1695.1	loss	0	1	0	0	0	Conrad	0	0	0	0	0	0	0	0	0	0	NO	0.0334967
chr3	196149706	196152635	CNVE1695.2	gain	1	0	0	0	0	Conrad	0	0	0	0	0	0	0	0	0	0	NO	0.0324825
chr3	196236271	196236847	CNVE1696.1	loss	0	1	0	0	0	Conrad	0	0	0	0	0	0	0	0	0	0	NO	0.0248976
chr3	196261751	196262356	CNVE1697.1	loss	0	1	0	0	0	Conrad	0	0	0	0	0	0	0	0	0	0	NO	0.0143124
chr3	196267681	196269779	CNVE1699.2	loss	1	0	0	0	0	Conrad	0	0	0	0	0	0	0	0	0	0	NO	0.0685364
chr1	1557744	1673566	CNVE17.1	gain	1	0	3	0	0	both	0	0	0	0	109514	0.945537	24620	0.212568	96067	0.829437	NO	0.115066
chr1	48494728	48496296	CNVE170.1	loss	0	1	0	0	0	Conrad	0	0	0	0	1568	1	0	0	0	0	NO	0.0304362
chr3	196680060	196718819	CNVE1701.1	gain_loss	5	9	0	0	0	Conrad	36450	0.940427	0	0	0	0	0	0	34857	0.899327	NO	0.0260297
chr3	196692753	196715463	CNVE1701.2	loss	2	1	0	0	0	Conrad	22710	1	0	0	0	0	0	0	22414	0.986966	NO	0.0406383
chr3	196822546	196837632	CNVE1702.1	gain_loss	8	9	0	0	0	Conrad	15086	1	0	0	0	0	0	0	15049	0.997547	NO	0.0158704
chr3	196823191	196831550	CNVE1702.2	loss	0	1	0	0	0	Conrad	8359	1	0	0	0	0	0	0	8359	1	NO	0.0213649
chr3	196864698	196963488	CNVE1703.1	gain_loss	8	8	0	0	0	Conrad	98790	1	0	0	66535	0.673499	15111	0.152961	52365	0.530064	NO	0.0368806
chr3	196902876	196963428	CNVE1703.2	loss	2	2	0	0	0	Conrad	60552	1	0	0	33323	0.55032	10156	0.167724	14152	0.233716	NO	0.0200981
chr3	196942810	196957067	CNVE1703.3	gain	0	3	0	0	0	Conrad	14257	1	0	0	7401	0.519113	4520	0.317037	0	0	NO	0.0125367
chr3	196956984	196963488	CNVE1703.4	loss	0	3	0	0	0	Conrad	6504	1	0	0	4180	0.642681	835	0.128383	4786	0.735855	NO	0.055204
chr3	196935533	196963428	CNVE1703.5	gain_loss	3	3	0	0	0	Conrad	27895	1	0	0	18798	0.673884	7222	0.258899	8841	0.316939	NO	0.0226436
chr3	196905896	196929635	CNVE1703.6	loss	1	1	0	0	0	Conrad	23739	1	0	0	12415	0.522979	2732	0.115085	0	0	NO	0.0184516
chr3	196987592	197000002	CNVE1704.1	gain_loss	18	10	0	0	0	Conrad	12410	1	0	0	12410	1	9730	0.784045	9352	0.753586	NO	0.00897054
chr3	196987592	196989742	CNVE1704.2	loss	0	3	0	0	0	Conrad	2150	1	0	0	2150	1	0	0	0	0	NO	0.00241628
chr3	196983462	196984082	CNVE1704.3	loss	2	0	0	0	0	Conrad	620	1	0	0	620	1	0	0	0	0	NO	0.028179
chr3	197147159	197218236	CNVE1707.1	loss	1	2	0	0	0	Conrad	71077	1	0	0	30358	0.427114	2683	0.0377478	71077	1	NO	0.0991597
chr3	197157403	197205052	CNVE1707.2	gain_loss	1	2	0	0	0	Conrad	47649	1	0	0	30358	0.637117	2683	0.0563076	47649	1	NO	0.0665463
chr3	197258567	197259125	CNVE1708.1	loss	0	1	8	6	6	both	558	1	0	0	0	0	0	0	0	0	NO	0.0346667
chr3	197434008	197435081	CNVE1709.1	loss	2	0	0	0	0	Conrad	0	0	0	0	1073	1	0	0	0	0	NO	0.0370988
chr1	48949172	48949757	CNVE171.1	gain	0	5	0	0	0	Conrad	0	0	0	0	585	1	0	0	0	0	NO	0.00777778
chr3	197672435	197675014	CNVE1711.1	loss	1	5	0	0	0	Conrad	0	0	0	0	0	0	0	0	0	0	NO	0.0724785
chr3	198039616	198043973	CNVE1712.1	gain	2	1	0	0	0	Conrad	0	0	0	0	4299	0.986688	4299	0.986688	4296	0.986	NO	0.380273
chr3	198038418	198041128	CNVE1712.2	loss	1	0	0	0	0	Conrad	0	0	0	0	2710	1	1680	0.619926	1544	0.569742	NO	0.389137
chr3	198243568	198246510	CNVE1715.1	loss	0	4	0	0	0	Conrad	0	0	0	0	0	0	0	0	2363	0.803195	NO	0.00484024
chr3	198418967	198423748	CNVE1716.1	gain_loss	10	19	0	0	0	Conrad	0	0	0	0	4781	1	0	0	0	0	NO	0.0382462
chr3	198647325	198649915	CNVE1718.1	gain	2	8	0	0	0	Conrad	0	0	0	0	0	0	0	0	2181	0.842085	NO	0.000367954
chr3	198670680	198671612	CNVE1719.1	gain_loss	1	5	0	0	0	Conrad	0	0	0	0	0	0	0	0	0	0	NO	0.00519957
chr1	49391899	49392626	CNVE172.1	loss	0	1	0	0	0	Conrad	0	0	0	0	727	1	0	0	0	0	NO	0.0163521
chr3	198728536	198730361	CNVE1720.1	loss	1	0	0	0	0	Conrad	1825	1	0	0	1825	1	0	0	0	0	NO	0.1522
chr3	198791727	198798907	CNVE1721.1	loss	0	2	0	0	0	Conrad	7180	1	0	0	0	0	0	0	0	0	NO	0.0376061
chr3	198792667	198793368	CNVE1721.2	loss	1	0	0	0	0	Conrad	701	1	0	0	0	0	0	0	0	0	NO	0.00459629
chr3	198829047	198878852	CNVE1722.1	loss	2	3	0	0	0	Conrad	49805	1	0	0	15832	0.31788	12603	0.253047	49724	0.998374	NO	0.0615118
chr3	198864775	198878706	CNVE1722.2	loss	1	2	0	0	0	Conrad	13931	1	0	0	0	0	0	0	13931	1	NO	0.0111471
chr3	199088132	199088922	CNVE1725.1	gain	0	10	0	0	0	Conrad	0	0	0	0	790	1	0	0	0	0	NO	0.000540506
chr3	199214816	199216617	CNVE1726.1	gain_loss	1	1	0	0	0	Conrad	0	0	0	0	1801	1	0	0	0	0	NO	0.000100895
chr3	199222212	199227128	CNVE1727.1	loss	3	3	0	0	0	Conrad	0	0	0	0	4916	1	0	0	3154	0.641579	NO	0.0205757
chr3	199310099	199317200	CNVE1728.1	gain_loss	16	17	0	0	0	Conrad	7101	1	0	0	0	0	0	0	31	0.00436558	NO	0.0753808
chr3	199380582	199446787	CNVE1728.10	gain	0	1	0	0	0	Conrad	66205	1	0	0	1305	0.0197115	1305	0.0197115	66205	1	NO	0.0718977
chr3	199423308	199433373	CNVE1728.11	gain	1	0	0	0	0	Conrad	10065	1	0	0	915	0.0909091	915	0.0909091	10065	1	NO	0.0717604
chr3	199329239	199334600	CNVE1728.3	loss	0	3	0	0	0	Conrad	5361	1	0	0	0	0	0	0	5361	1	NO	0.238213
chr3	199344891	199371124	CNVE1728.4	gain	2	4	0	0	0	Conrad	26233	1	0	0	0	0	0	0	26233	1	NO	0.0209954
chr3	199334705	199379534	CNVE1728.5	gain	0	6	0	0	0	Conrad	44829	1	0	0	0	0	0	0	44829	1	NO	0.0149156
chr3	199379367	199380907	CNVE1728.6	loss	2	3	0	0	0	Conrad	1540	1	0	0	0	0	0	0	1540	1	NO	0.000713805
chr3	199310190	199446787	CNVE1728.7	gain	0	2	0	0	0	Conrad	136597	1	0	0	1305	0.00955365	1305	0.00955365	124072	0.908307	NO	0.0548627
chr3	199317200	199376271	CNVE1728.8	gain	1	0	0	0	0	Conrad	59071	1	0	0	0	0	0	0	53525	0.906113	NO	0.0370944
chr3	199379384	199381802	CNVE1728.9	loss	1	0	0	0	0	Conrad	2418	1	0	0	0	0	0	0	2418	1	NO	0.00888906
chr4	215	3402	CNVE1729.1	loss	2	0	0	0	0	Conrad	0	0	0	0	0	0	0	0	280	0.0878569	NO	nan
chr4	215	25743	CNVE1729.2	gain	1	0	0	0	0	Conrad	0	0	0	0	0	0	0	0	22621	0.886125	NO	0.00998776
chr1	50251023	50257316	CNVE173.1	loss	1	0	0	0	0	Conrad	0	0	0	0	6293	1	0	0	0	0	NO	0.132697
chr4	33458	39085	CNVE1730.1	loss	0	5	0	0	0	Conrad	0	0	0	0	0	0	0	0	0	0	NO	0.0276716
chr4	543618	550788	CNVE1731.1	loss	1	2	0	0	0	Conrad	0	0	0	0	0	0	0	0	3651	0.509205	NO	0.0271726
chr4	627593	632278	CNVE1734.1	loss	0	2	0	1	0	both	0	0	0	0	4685	1	0	0	0	0	NO	0.00015222
chr4	652139	653599	CNVE1735.1	loss	0	1	0	0	0	Conrad	0	0	0	0	1460	1	0	0	0	0	NO	0.00525068
chr1	51687865	51689975	CNVE174.1	loss	0	3	0	0	0	Conrad	0	0	0	0	2110	1	0	0	0	0	NO	0.053582
chr4	1381243	1382518	CNVE1751.1	gain_loss	12	8	0	0	0	Conrad	0	0	0	0	0	0	0	0	0	0	NO	0.124029
chr4	1377978	1382638	CNVE1751.2	gain	2	3	0	0	0	Conrad	0	0	0	0	1804	0.387124	1804	0.387124	0	0	NO	0.0559891
chr4	1409822	1413095	CNVE1752.1	loss	4	18	0	0	0	Conrad	0	0	0	0	0	0	0	0	0	0	NO	0.118057
chr4	1495632	1497037	CNVE1754.1	gain_loss	10	16	0	0	0	Conrad	1405	1	0	0	0	0	0	0	0	0	NO	0
chr4	2367562	2368307	CNVE1762.1	loss	14	3	0	0	0	Conrad	0	0	0	0	745	1	0	0	0	0	NO	0.0157611
chr4	2482731	2483311	CNVE1764.1	loss	0	1	0	0	0	Conrad	0	0	0	0	580	1	0	0	0	0	NO	0.00169655
chr4	3029554	3039234	CNVE1766.1	gain	0	1	0	0	0	Conrad	0	0	0	0	0	0	0	0	0	0	NO	0.0411654
chr1	53128283	53130141	CNVE177.1	loss	0	1	0	0	0	Conrad	0	0	0	0	1858	1	0	0	0	0	NO	0.0108977
chr4	3437802	3444276	CNVE1770.1	gain	0	2	0	0	0	Conrad	6474	1	0	0	6474	1	0	0	0	0	NO	0.00362604
chr4	3505250	3542622	CNVE1772.1	gain_loss	1	1	0	0	0	Conrad	37372	1	0	0	0	0	0	0	35500	0.949909	NO	0.0374655
chr4	3535252	3540437	CNVE1772.2	loss	1	0	0	0	0	Conrad	5185	1	0	0	0	0	0	0	4068	0.784571	NO	0.272428
chr4	3569120	3571630	CNVE1773.1	loss	1	5	0	0	0	Conrad	2510	1	0	0	0	0	0	0	0	0	NO	0.000336653
chr4	3799581	3800591	CNVE1775.1	loss	1	4	0	0	0	Conrad	0	0	0	0	0	0	0	0	0	0	NO	0.00117723
chr4	4173527	4203812	CNVE1776.1	loss	1	0	0	0	0	Conrad	3846	0.126994	0	0	0	0	0	0	30285	1	NO	0.0347991
chr4	4190841	4201093	CNVE1776.2	loss	1	0	0	0	0	Conrad	0	0	0	0	0	0	0	0	10252	1	NO	0.0408984
chr4	4465340	4466740	CNVE1777.1	loss	1	0	0	0	0	Conrad	0	0	0	0	1400	1	0	0	0	0	NO	0.00374143
chr4	4618969	4619476	CNVE1778.1	loss	0	3	0	0	0	Conrad	0	0	0	0	507	1	0	0	0	0	NO	0
chr4	4870157	4870607	CNVE1779.1	loss	0	1	0	0	0	Conrad	0	0	0	0	0	0	0	0	0	0	NO	0.0210578
chr1	53291827	53292484	CNVE178.1	loss	0	1	0	0	0	Conrad	0	0	0	0	0	0	0	0	0	0	NO	0.0065312
chr4	5665597	5670934	CNVE1781.1	loss	0	1	0	0	0	Conrad	0	0	0	0	5337	1	123	0.0230467	0	0	NO	0.0223607
chr4	5812930	5814463	CNVE1782.1	loss	0	1	0	0	0	Conrad	0	0	0	0	1533	1	0	0	0	0	NO	0.000528074
chr4	6190841	6193747	CNVE1785.1	loss	0	1	0	0	0	Conrad	0	0	0	0	2906	1	0	0	0	0	NO	0.00698039
chr4	6492852	6493957	CNVE1786.1	gain	0	1	0	0	0	Conrad	0	0	0	0	1105	1	0	0	0	0	NO	0.0115149
chr4	6675424	6676540	CNVE1789.1	loss	0	1	0	0	0	Conrad	0	0	0	0	0	0	0	0	0	0	NO	0.000169507
chr4	6702809	6703814	CNVE1790.1	gain_loss	5	8	0	0	0	Conrad	0	0	0	0	0	0	0	0	0	0	NO	0.108356
chr4	6702165	6703618	CNVE1790.2	loss	1	0	0	0	0	Conrad	0	0	0	0	0	0	0	0	0	0	NO	0.0626194
chr4	6733229	6736218	CNVE1791.1	gain_loss	16	12	10	8	10	both	0	0	0	0	0	0	0	0	0	0	NO	0.00259552
chr4	6948410	6950500	CNVE1794.1	loss	11	13	0	0	0	Conrad	0	0	0	0	0	0	0	0	0	0	NO	0.00152392
chr4	6946083	6951471	CNVE1794.2	loss	1	0	0	0	0	Conrad	0	0	0	0	0	0	0	0	0	0	NO	0.00169599
chr4	7196921	7200603	CNVE1796.1	loss	0	1	0	0	0	Conrad	0	0	0	0	0	0	0	0	0	0	NO	0.0149747
chr4	7217659	7218231	CNVE1797.1	gain	0	3	0	0	0	Conrad	0	0	0	0	0	0	0	0	0	0	NO	0.00522378
chr4	7269222	7276737	CNVE1798.1	gain	4	1	0	0	0	Conrad	0	0	0	0	7515	1	0	0	0	0	NO	0.0345469
chr4	7264966	7276492	CNVE1798.2	gain	1	1	0	0	0	Conrad	0	0	0	0	11526	1	0	0	0	0	NO	0.026278
chr4	7370995	7372624	CNVE1799.1	loss	1	0	0	0	0	Conrad	0	0	0	0	1629	1	0	0	0	0	NO	0.00773481
chr1	1900237	1901777	CNVE18.1	loss	11	4	0	0	0	Conrad	0	0	0	0	1540	1	0	0	0	0	NO	0
chr1	53366780	53368162	CNVE180.1	loss	5	0	1	1	0	both	0	0	0	0	1382	1	0	0	0	0	NO	0.00611288
chr4	7534541	7535511	CNVE1802.1	loss	1	2	0	0	0	Conrad	0	0	0	0	970	1	0	0	0	0	NO	0.0274021
chr4	7686159	7686684	CNVE1805.1	gain	0	1	0	0	0	Conrad	0	0	0	0	525	1	0	0	0	0	NO	0.0282305
chr4	7887358	7888726	CNVE1807.1	gain_loss	1	1	0	0	0	Conrad	0	0	0	0	1368	1	0	0	0	0	NO	0.0456155
chr4	8001757	8002477	CNVE1809.1	gain	1	0	0	0	0	Conrad	0	0	720	1	0	0	0	0	0	0	NO	0.00131806
chr4	8022153	8025832	CNVE1810.1	loss	1	0	0	0	0	Conrad	0	0	998	0.271269	3679	1	0	0	0	0	NO	0.00542403
chr4	8672950	8689859	CNVE1812.1	gain	18	18	0	0	0	Conrad	0	0	0	0	0	0	0	0	11281	0.66716	NO	0.00258593
chr4	8933780	9018021	CNVE1814.1	gain	17	13	0	0	0	Conrad	84241	1	0	0	39557	0.469569	14337	0.17019	82937	0.984521	NO	0.031769
chr4	8933780	9105220	CNVE1814.2	gain	0	6	0	0	0	Conrad	171440	1	0	0	46187	0.269406	15196	0.0886374	170136	0.992394	NO	0.0283303
chr4	9083538	9087144	CNVE1814.3	loss	4	1	0	0	0	Conrad	3606	1	0	0	0	0	0	0	3606	1	NO	0
chr4	9083538	9089239	CNVE1814.4	loss	2	0	0	0	0	Conrad	5701	1	0	0	0	0	0	0	5701	1	NO	0
chr4	9062300	9088639	CNVE1814.5	gain_loss	2	1	0	0	0	Conrad	26339	1	0	0	0	0	0	0	26339	1	NO	0.0266346
chr4	9229907	9241989	CNVE1815.1	loss	0	3	6	5	6	both	12082	1	0	0	0	0	0	0	12082	1	NO	0.0116797
chr4	9234880	9241989	CNVE1815.2	loss	0	2	0	0	0	Conrad	7109	1	0	0	0	0	0	0	7109	1	NO	0.0165624
chr4	9117494	9354801	CNVE1815.3	gain	0	1	0	0	0	Conrad	237307	1	0	0	29	0.000122205	29	0.000122205	237307	1	NO	0.042844
chr4	9385670	9392129	CNVE1816.1	gain	0	1	0	0	0	Conrad	0	0	0	0	0	0	0	0	6459	1	NO	0.0159362
chr4	9472788	9475066	CNVE1817.1	loss	0	1	0	0	0	Conrad	0	0	0	0	2278	1	0	0	0	0	NO	0.00624276
chr4	9485468	9486234	CNVE1818.1	loss	8	9	0	0	0	Conrad	0	0	0	0	766	1	0	0	0	0	NO	0.0044295
chr4	9820419	9843664	CNVE1819.1	gain	7	9	0	0	0	Conrad	0	0	0	0	0	0	0	0	0	0	NO	0.0139684
chr4	9745207	9746197	CNVE1819.2	gain	3	11	0	0	0	Conrad	0	0	0	0	0	0	0	0	0	0	NO	0.0498232
chr4	9745207	9762583	CNVE1819.3	gain	1	1	0	0	0	Conrad	0	0	0	0	0	0	0	0	0	0	NO	0.00434024
chr4	9708917	9843664	CNVE1819.4	gain	3	1	0	0	0	Conrad	0	0	0	0	18917	0.140389	823	0.00610774	0	0	NO	0.0100855
chr4	9783252	9843664	CNVE1819.6	gain	0	1	8	10	8	both	0	0	0	0	0	0	0	0	0	0	NO	0.00779406
chr4	9801723	9814233	CNVE1819.7	loss	1	0	0	0	0	Conrad	0	0	0	0	0	0	0	0	0	0	NO	0.00331671
chr4	10001049	10012579	CNVE1820.1	loss	7	1	2	2	3	both	0	0	0	0	0	0	0	0	0	0	NO	0.00125551
chr4	10335162	10335878	CNVE1821.1	gain	5	3	0	0	0	Conrad	0	0	0	0	0	0	0	0	0	0	NO	0.0241131
chr4	10334827	10335313	CNVE1821.2	gain	1	0	0	0	0	Conrad	0	0	0	0	0	0	0	0	0	0	NO	0.00138683
chr4	10650656	10651771	CNVE1822.1	loss	0	5	0	0	0	Conrad	0	0	0	0	0	0	0	0	0	0	NO	0.00798834
chr4	11275688	11279773	CNVE1824.1	loss	0	2	0	0	0	Conrad	0	0	0	0	0	0	0	0	0	0	NO	0.00604431
chr4	11763040	11771946	CNVE1825.1	loss	1	0	0	0	0	Conrad	0	0	0	0	0	0	0	0	0	0	NO	0
chr4	11935915	11937175	CNVE1826.1	loss	0	1	0	0	0	Conrad	0	0	0	0	0	0	0	0	0	0	NO	0.0220016
chr4	11980734	11994829	CNVE1827.1	loss	0	1	0	0	0	Conrad	0	0	0	0	0	0	0	0	0	0	NO	0.0342333
chr4	12989994	12991264	CNVE1828.1	loss	1	0	0	0	0	Conrad	0	0	0	0	1270	1	0	0	0	0	NO	0.155561
chr1	54124016	54126041	CNVE183.1	loss	0	1	0	0	0	Conrad	0	0	0	0	2025	1	0	0	0	0	NO	0.0487417
chr4	15215299	15216505	CNVE1831.1	gain	0	1	0	0	0	Conrad	0	0	0	0	1206	1	1206	1	0	0	NO	0.365042
chr4	15236048	15236685	CNVE1832.1	gain	0	4	0	0	0	Conrad	0	0	0	0	637	1	637	1	0	0	NO	0.731711
chr4	15369549	15377920	CNVE1834.1	loss	0	2	0	0	0	Conrad	0	0	0	0	0	0	0	0	0	0	NO	0.0624077
chr4	15762513	15763445	CNVE1835.1	loss	0	1	0	0	0	Conrad	0	0	0	0	0	0	0	0	0	0	NO	0.0188498
chr4	16645203	16649203	CNVE1837.1	loss	0	1	0	0	0	Conrad	0	0	0	0	0	0	0	0	0	0	NO	0.073239
chr4	18666498	18667086	CNVE1838.1	gain_loss	4	5	4	1	2	both	0	0	0	0	0	0	0	0	0	0	NO	0.0363741
chr4	19467486	19473467	CNVE1839.1	loss	1	0	0	0	0	Conrad	0	0	0	0	0	0	0	0	0	0	NO	0.0261754
chr1	54140226	54142306	CNVE184.1	loss	0	3	0	0	0	Conrad	0	0	0	0	2080	1	0	0	0	0	NO	0.0183115
chr4	19767303	19771515	CNVE1840.1	loss	0	1	0	0	0	Conrad	0	0	0	0	0	0	0	0	0	0	NO	0.0536311
chr4	20016666	20017955	CNVE1841.1	loss	8	0	0	0	0	Conrad	0	0	0	0	1289	1	0	0	0	0	NO	0.0329612
chr4	20690178	20695655	CNVE1842.1	loss	0	1	0	0	0	Conrad	0	0	0	0	5477	1	0	0	0	0	NO	0.0658012
chr4	20727810	20728349	CNVE1843.1	gain	1	2	0	0	0	Conrad	0	0	539	1	539	1	0	0	0	0	NO	0.0533544
chr4	20882460	20884304	CNVE1845.1	loss	1	0	0	0	0	Conrad	0	0	0	0	1844	1	0	0	0	0	NO	0.0675819
chr4	20978191	20986188	CNVE1846.1	loss	0	10	2	0	1	both	0	0	0	0	7997	1	0	0	0	0	NO	0.0425299
chr4	21066606	21067617	CNVE1847.1	loss	1	6	0	0	0	Conrad	0	0	0	0	1011	1	0	0	0	0	NO	0.0226162
chr4	21057650	21076477	CNVE1847.2	loss	0	1	0	0	0	Conrad	0	0	0	0	18827	1	0	0	0	0	NO	0.0533948
chr4	21391108	21391733	CNVE1848.1	gain	0	1	0	0	0	Conrad	0	0	0	0	625	1	0	0	0	0	NO	0.00192
chr4	22272265	22275280	CNVE1849.1	loss	0	3	0	0	0	Conrad	0	0	0	0	0	0	0	0	0	0	NO	0.174653
chr1	54184876	54185589	CNVE185.1	loss	1	0	0	0	0	Conrad	0	0	0	0	713	1	0	0	0	0	NO	0.153257
chr4	22531220	22532837	CNVE1850.1	loss	0	1	0	0	0	Conrad	0	0	0	0	0	0	0	0	0	0	NO	0.223849
chr4	24575561	24576199	CNVE1853.1	loss	0	1	0	0	0	Conrad	0	0	0	0	638	1	0	0	0	0	NO	0.0135063
chr4	25864000	25865379	CNVE1854.1	loss	0	6	0	0	0	Conrad	0	0	0	0	0	0	0	0	0	0	NO	0.0609763
chr4	25899575	25904442	CNVE1855.1	loss	1	4	4	1	3	both	0	0	0	0	0	0	0	0	0	0	NO	0.0677052
chr4	26564987	26566733	CNVE1857.1	loss	1	6	0	1	0	both	0	0	0	0	1746	1	0	0	0	0	NO	0.0923631
chr4	27162097	27163157	CNVE1858.1	loss	0	2	0	0	0	Conrad	0	0	0	0	0	0	0	0	0	0	NO	0
chr4	28030554	28031189	CNVE1859.1	loss	7	2	0	0	0	Conrad	0	0	635	1	0	0	0	0	0	0	NO	0.00500787
chr1	54384801	54387753	CNVE186.1	loss	0	1	0	0	0	Conrad	0	0	0	0	2952	1	0	0	0	0	NO	0.043704
chr4	28120934	28122029	CNVE1860.1	loss	0	5	0	0	0	Conrad	0	0	0	0	0	0	0	0	0	0	NO	0.0568228
chr4	28553062	28562239	CNVE1861.1	loss	0	1	0	0	0	Conrad	0	0	0	0	0	0	0	0	0	0	NO	0.0306184
chr4	28643255	28649480	CNVE1862.1	loss	0	2	0	0	0	Conrad	0	0	0	0	0	0	0	0	0	0	NO	0.0184937
chr4	28835700	28840542	CNVE1863.1	loss	0	2	0	0	0	Conrad	0	0	0	0	0	0	0	0	0	0	NO	0.0246342
chr4	29760641	29761296	CNVE1864.1	loss	0	1	0	0	0	Conrad	0	0	0	0	0	0	0	0	0	0	NO	0.00514351
chr4	31781660	31782836	CNVE1866.1	loss	0	2	0	0	0	Conrad	0	0	0	0	0	0	0	0	0	0	NO	0.00855357
chr4	31965354	31968012	CNVE1867.1	loss	0	1	0	0	0	Conrad	0	0	0	0	0	0	0	0	0	0	NO	0.0857408
chr1	54864917	54868562	CNVE187.1	gain_loss	8	14	0	0	0	Conrad	0	0	0	0	3645	1	0	0	0	0	NO	0.00164108
chr1	54861813	54868562	CNVE187.2	gain	1	0	0	0	0	Conrad	0	0	0	0	6749	1	0	0	0	0	NO	0.0132139
chr1	54864917	54866382	CNVE187.3	gain	0	1	0	0	0	Conrad	0	0	0	0	1465	1	0	0	0	0	NO	0.00253857
chr4	32708221	32708722	CNVE1870.1	loss	0	1	0	0	0	Conrad	0	0	0	0	0	0	0	0	0	0	NO	0.00562275
chr4	32761542	32762016	CNVE1871.1	loss	0	1	0	0	0	Conrad	0	0	0	0	0	0	0	0	0	0	NO	0.0150928
chr4	33054618	33063061	CNVE1872.1	loss	0	3	0	0	0	Conrad	0	0	0	0	0	0	0	0	0	0	NO	0.0328265
chr4	34360003	34365018	CNVE1873.1	gain	1	0	0	0	0	Conrad	0	0	0	0	0	0	0	0	0	0	NO	0.00908056
chr4	34456456	34505204	CNVE1874.1	gain_loss	11	14	3	5	6	both	0	0	0	0	0	0	0	0	1814	0.0372118	NO	0.0234653
chr4	34632658	34634710	CNVE1875.1	loss	0	4	0	0	0	Conrad	2052	1	0	0	0	0	0	0	0	0	NO	0.0244128
chr4	34823213	34828562	CNVE1876.1	loss	1	0	0	0	0	Conrad	0	0	0	0	0	0	0	0	0	0	NO	0.0256642
chr4	34916594	34920804	CNVE1877.1	loss	2	2	0	0	0	Conrad	0	0	0	0	0	0	0	0	0	0	NO	0
chr4	34916594	34919278	CNVE1877.2	loss	2	0	0	0	0	Conrad	0	0	0	0	0	0	0	0	0	0	NO	0
chr4	35171722	35173290	CNVE1878.1	loss	0	1	0	0	0	Conrad	0	0	0	0	0	0	0	0	0	0	NO	0
chr4	35524525	35533000	CNVE1879.1	loss	0	1	0	0	0	Conrad	0	0	0	0	0	0	0	0	0	0	NO	0.0265214
chr1	55073771	55077579	CNVE188.1	loss	0	1	0	0	0	Conrad	0	0	0	0	3808	1	0	0	0	0	NO	0.0152658
chr4	35549907	35551845	CNVE1880.1	loss	0	1	0	0	0	Conrad	0	0	0	0	0	0	0	0	0	0	NO	0.0042838
chr4	35696942	35697516	CNVE1881.1	loss	0	4	0	0	0	Conrad	0	0	0	0	574	1	143	0.249129	0	0	NO	0.0150976
chr4	36348198	36350143	CNVE1882.1	loss	0	4	0	0	0	Conrad	0	0	0	0	0	0	0	0	0	0	NO	0.0695461
chr4	37008830	37009606	CNVE1884.1	gain	1	0	0	0	0	Conrad	0	0	0	0	0	0	0	0	0	0	NO	0.883334
chr4	37139569	37140158	CNVE1885.1	loss	0	1	0	0	0	Conrad	0	0	0	0	589	1	0	0	0	0	NO	0.0157742
chr4	37940894	37941723	CNVE1887.1	loss	3	8	0	0	0	Conrad	0	0	0	0	0	0	0	0	0	0	NO	0.0407901
chr4	37940894	37942076	CNVE1887.2	loss	1	0	0	0	0	Conrad	0	0	0	0	0	0	0	0	0	0	NO	0.0296658
chr1	55623755	55628131	CNVE189.1	loss	0	3	0	0	0	Conrad	0	0	0	0	0	0	0	0	0	0	NO	0.0208315
chr4	38792615	38799322	CNVE1891.1	gain	2	0	0	0	0	Conrad	0	0	0	0	6707	1	1472	0.219472	0	0	NO	0.0894404
chr4	39701722	39702524	CNVE1894.1	loss	3	0	0	0	0	Conrad	0	0	0	0	0	0	0	0	0	0	NO	0.000138404
chr4	39753082	39756098	CNVE1895.1	loss	1	0	0	0	0	Conrad	0	0	0	0	3016	1	0	0	0	0	NO	0.0666767
chr4	41101224	41102566	CNVE1896.1	loss	0	1	0	0	0	Conrad	0	0	0	0	1342	1	0	0	0	0	NO	0.0687951
chr4	42457499	42464276	CNVE1897.1	loss	7	17	1	0	1	both	0	0	0	0	0	0	0	0	0	0	NO	0.0442387
chr4	42841118	42844993	CNVE1898.1	gain	0	1	0	0	0	Conrad	0	0	0	0	0	0	0	0	0	0	NO	0.0114645
chr4	43446373	43446839	CNVE1899.1	loss	1	0	0	0	0	Conrad	0	0	0	0	0	0	0	0	0	0	NO	0.0952189
chr4	43713055	43721952	CNVE1900.1	loss	0	2	0	0	0	Conrad	8897	1	0	0	0	0	0	0	0	0	NO	0.0795013
chr4	44000684	44005091	CNVE1901.1	loss	0	1	0	0	0	Conrad	4407	1	0	0	4407	1	0	0	0	0	NO	0.0970583
chr4	44018552	44025827	CNVE1902.1	loss	0	1	0	0	0	Conrad	7275	1	0	0	7275	1	0	0	0	0	NO	0.0745144
chr4	45216157	45222352	CNVE1903.1	loss	0	1	0	0	0	Conrad	0	0	0	0	0	0	0	0	0	0	NO	0.0281427
chr4	45897575	45900235	CNVE1904.1	gain_loss	10	16	0	0	0	Conrad	0	0	0	0	0	0	0	0	0	0	NO	0.0172305
chr4	47051320	47054520	CNVE1905.1	loss	4	0	0	0	0	Conrad	0	0	0	0	3200	1	0	0	0	0	NO	0.0741303
chr4	47366950	47373311	CNVE1906.1	loss	0	1	0	0	0	Conrad	0	0	0	0	6361	1	108	0.0169785	0	0	NO	0.0560267
chr4	48414155	48416592	CNVE1907.1	loss	3	0	1	0	0	both	0	0	0	0	2437	1	0	0	0	0	NO	0.0407677
chr4	48787979	48853706	CNVE1908.1	loss	16	14	0	0	0	Conrad	65727	1	0	0	0	0	0	0	15642	0.237984	NO	0
chr4	48949469	48968523	CNVE1909.1	loss	0	1	0	0	0	Conrad	19054	1	0	0	0	0	0	0	19054	1	NO	0.016327
chr1	57529444	57530198	CNVE191.1	loss	3	1	0	0	0	Conrad	0	0	0	0	754	1	0	0	0	0	NO	0.335034
chr4	48975057	49033632	CNVE1910.1	gain_loss	6	0	0	0	0	Conrad	58575	1	0	0	0	0	0	0	58575	1	NO	0.0566775
chr4	48980187	48986215	CNVE1910.2	loss	1	0	0	0	0	Conrad	6028	1	0	0	0	0	0	0	6028	1	NO	0.0726115
chr4	48984337	48986215	CNVE1910.3	loss	1	0	0	0	0	Conrad	1878	1	0	0	0	0	0	0	1878	1	NO	0.0116049
chr4	49207177	49209483	CNVE1911.1	gain	1	1	0	0	0	Conrad	2306	1	0	0	0	0	0	0	2306	1	NO	0.0661895
chr4	49184065	49215071	CNVE1911.2	gain	0	2	0	0	0	Conrad	31006	1	0	0	0	0	0	0	31006	1	NO	0.0471319
chr4	49206552	49213362	CNVE1911.3	gain	1	0	0	0	0	Conrad	6810	1	0	0	0	0	0	0	6810	1	NO	0.0544758
chr4	49206870	49225239	CNVE1911.4	loss	1	0	0	0	0	Conrad	18369	1	0	0	0	0	0	0	18369	1	NO	0.027702
chr4	49213852	49241554	CNVE1911.5	loss	0	1	0	0	0	Conrad	27702	1	0	0	0	0	0	0	27702	1	NO	0.0210575
chr4	49328415	49354671	CNVE1912.1	loss	11	9	0	0	0	Conrad	26256	1	0	0	0	0	0	0	0	0	NO	0
chr4	49266101	49354671	CNVE1912.2	gain_loss	1	1	0	0	0	Conrad	88570	1	0	0	87	0.000982274	87	0.000982274	62263	0.702981	NO	0.0262244
chr4	52354948	52378171	CNVE1913.1	gain	11	19	0	0	0	Conrad	0	0	0	0	0	0	0	0	0	0	NO	0
chr4	53764260	53774471	CNVE1914.1	loss	0	1	0	0	0	Conrad	0	0	0	0	10211	1	0	0	0	0	NO	0.0615136
chr4	54236744	54238060	CNVE1916.1	loss	1	0	0	0	0	Conrad	0	0	0	0	1316	1	0	0	0	0	NO	0.149657
chr4	54286149	54297966	CNVE1917.1	gain	1	0	0	0	0	Conrad	0	0	0	0	11817	1	0	0	0	0	NO	0.0575798
chr4	54914301	54915115	CNVE1919.1	loss	0	3	0	0	0	Conrad	0	0	0	0	0	0	0	0	0	0	NO	0.0625455
chr1	57660127	57662877	CNVE192.2	loss	1	0	0	0	0	Conrad	0	0	0	0	2750	1	184	0.0669091	0	0	NO	0.153725
chr4	55960878	55962701	CNVE1920.1	loss	0	5	0	0	0	Conrad	0	0	0	0	1823	1	0	0	0	0	NO	0.0263237
chr4	56304215	56305339	CNVE1921.1	gain	2	0	0	0	0	Conrad	0	0	0	0	0	0	0	0	0	0	NO	0.00442082
chr4	57231959	57233130	CNVE1922.1	loss	0	1	0	0	0	Conrad	0	0	0	0	1171	1	0	0	0	0	NO	0.244255
chr4	57234975	57239248	CNVE1923.1	loss	0	1	0	0	0	Conrad	0	0	0	0	4273	1	0	0	0	0	NO	0.0452722
chr4	57744958	57795447	CNVE1925.1	gain	1	0	0	0	0	Conrad	0	0	0	0	21263	0.421141	1179	0.0233516	0	0	NO	0.108811
chr4	58261890	58267784	CNVE1926.1	gain_loss	2	3	0	0	0	Conrad	0	0	0	0	0	0	0	0	0	0	NO	2.95215e-05
chr4	58417406	58418659	CNVE1927.1	loss	5	12	0	0	0	Conrad	0	0	0	0	0	0	0	0	0	0	NO	0.00113699
chr4	58415137	58418600	CNVE1927.2	loss	0	1	0	0	0	Conrad	0	0	0	0	0	0	0	0	0	0	NO	0.0458403
chr4	58417541	58433442	CNVE1927.3	loss	0	1	0	0	0	Conrad	0	0	0	0	0	0	0	0	0	0	NO	0.0467586
chr4	58506649	58513183	CNVE1928.1	loss	2	0	0	0	0	Conrad	0	0	0	0	0	0	0	0	0	0	NO	0.0620202
chr1	58420019	58421694	CNVE193.1	loss	0	1	0	0	0	Conrad	0	0	0	0	1675	1	0	0	0	0	NO	0.0147666
chr4	59659986	59670851	CNVE1931.1	gain	1	0	0	0	0	Conrad	0	0	9018	0.830005	0	0	0	0	0	0	NO	0.0594995
chr4	59974148	59976817	CNVE1932.1	loss	0	2	0	0	0	Conrad	0	0	0	0	0	0	0	0	0	0	NO	0.00316973
chr4	59971467	59976998	CNVE1932.2	loss	1	0	0	0	0	Conrad	0	0	0	0	0	0	0	0	0	0	NO	0.00237077
chr4	60007499	60013530	CNVE1933.1	gain	2	0	0	0	0	Conrad	0	0	0	0	0	0	0	0	0	0	NO	0.0507813
chr4	60498806	60500358	CNVE1934.1	gain	2	1	0	0	0	Conrad	0	0	0	0	0	0	0	0	0	0	NO	0
chr4	60499033	60499746	CNVE1934.2	loss	0	1	0	0	0	Conrad	0	0	0	0	0	0	0	0	0	0	NO	0
chr4	61012725	61014636	CNVE1935.1	gain	8	18	0	0	0	Conrad	0	0	0	0	0	0	0	0	0	0	NO	0
chr4	61012725	61017305	CNVE1935.2	gain	2	0	0	0	0	Conrad	0	0	0	0	0	0	0	0	0	0	NO	0
chr4	61182802	61184744	CNVE1936.1	loss	2	4	0	0	0	Conrad	0	0	0	0	0	0	0	0	0	0	NO	nan
chr4	61621762	61624843	CNVE1937.1	gain	13	19	0	0	0	Conrad	0	0	0	0	0	0	0	0	0	0	NO	0.0191373
chr4	61681942	61683010	CNVE1938.1	loss	2	10	2	1	0	both	0	0	0	0	0	0	0	0	0	0	NO	0.027147
chr4	61966718	61967874	CNVE1939.1	loss	0	1	3	4	6	both	0	0	0	0	1156	1	0	0	0	0	NO	0.0161894
chr1	58516499	58517399	CNVE194.1	gain	1	5	10	10	10	both	0	0	0	0	900	1	0	0	0	0	NO	0.0118733
chr4	62181370	62182290	CNVE1940.1	gain	0	6	0	0	0	Conrad	0	0	0	0	920	1	0	0	0	0	NO	0.0110891
chr4	63352157	63358975	CNVE1941.1	loss	6	3	7	7	5	both	0	0	0	0	0	0	0	0	0	0	NO	0.0426028
chr4	63816888	63837479	CNVE1942.1	loss	5	0	1	0	0	both	0	0	0	0	0	0	0	0	0	0	NO	0.0376533
chr4	64376730	64396746	CNVE1943.1	loss	9	0	5	2	3	both	0	0	0	0	0	0	0	0	0	0	NO	0.0377653
chr4	64779601	64780501	CNVE1944.1	gain	1	1	0	0	0	Conrad	0	0	0	0	0	0	0	0	0	0	NO	0
chr4	65401671	65402157	CNVE1945.1	gain	2	2	0	0	0	Conrad	0	0	0	0	0	0	0	0	0	0	NO	0.0416914
chr4	66077022	66113378	CNVE1946.1	loss	1	0	0	0	0	Conrad	0	0	0	0	36356	1	0	0	0	0	NO	0.0910766
chr4	66271394	66311217	CNVE1947.1	gain	1	0	0	0	0	Conrad	0	0	0	0	0	0	0	0	0	0	NO	0.0346049
chr4	67342006	67344345	CNVE1948.1	loss	0	1	0	0	0	Conrad	0	0	0	0	0	0	0	0	0	0	NO	0.261103
chr4	67946841	67949385	CNVE1949.1	gain	2	0	0	0	0	Conrad	0	0	0	0	0	0	0	0	0	0	NO	nan
chr1	59019839	59022982	CNVE195.1	loss	1	0	0	0	0	Conrad	0	0	0	0	2534	0.806236	2534	0.806236	0	0	NO	0.52967
chr4	68035566	68036592	CNVE1950.1	loss	0	1	0	0	0	Conrad	0	0	0	0	1026	1	0	0	0	0	NO	0.251306
chr4	68063481	68065835	CNVE1951.1	loss	0	1	0	0	0	Conrad	0	0	0	0	2354	1	0	0	0	0	NO	0.0831296
chr4	68471325	68698696	CNVE1952.1	gain	0	1	0	0	0	Conrad	0	0	0	0	206857	0.909777	6140	0.0270043	5248	0.0230812	NO	0.0566227
chr4	69054922	69225094	CNVE1953.1	gain	16	20	0	1	2	both	95383	0.560509	0	0	55403	0.325571	4214	0.0247632	118013	0.693492	NO	0.0371026
chr4	69131617	69162697	CNVE1953.2	gain	1	0	9	9	10	both	18688	0.601287	0	0	0	0	0	0	0	0	NO	0.000837335
chr4	69521054	69577339	CNVE1954.1	gain	14	20	0	0	0	Conrad	0	0	0	0	24048	0.427254	2140	0.0380208	56285	1	NO	0.0304292
chr4	69562816	69576512	CNVE1954.2	gain	2	0	0	0	0	Conrad	0	0	0	0	8163	0.596013	1043	0.0761536	13696	1	NO	0.0519574
chr4	69524257	69546195	CNVE1954.3	gain	1	0	0	0	0	Conrad	0	0	0	0	0	0	0	0	21938	1	NO	0.0193375
chr4	69712776	69752461	CNVE1956.1	gain	0	1	0	0	0	Conrad	0	0	0	0	14892	0.375255	1619	0.0407963	25708	0.647801	NO	0.0560364
chr4	70155819	70267475	CNVE1957.1	gain_loss	7	8	0	0	0	Conrad	111656	1	111656	1	14552	0.130329	1833	0.0164165	107977	0.967051	YES	0.0267578
chr4	70052484	70328860	CNVE1957.2	gain	3	4	0	0	0	Conrad	276376	1	271749	0.983258	30990	0.11213	5773	0.0208882	271889	0.983765	YES	0.0325134
chr4	70295149	70312547	CNVE1957.4	loss	0	1	0	0	0	Conrad	17398	1	17398	1	0	0	0	0	17390	0.99954	YES	0.0688221
chr4	70450250	70451205	CNVE1958.1	loss	1	1	0	0	0	Conrad	0	0	0	0	0	0	0	0	0	0	NO	0
chr4	70501386	70505385	CNVE1959.1	loss	1	4	0	0	0	Conrad	0	0	0	0	3999	1	0	0	0	0	NO	0.00048087
chr4	70502070	70508909	CNVE1959.2	loss	0	1	0	0	0	Conrad	0	0	0	0	6839	1	0	0	0	0	NO	0.000301363
chr4	70502210	70503675	CNVE1959.3	loss	0	1	0	0	0	Conrad	0	0	0	0	1465	1	0	0	0	0	NO	0.00101638
chr1	59821214	59822246	CNVE196.1	loss	6	5	0	0	0	Conrad	0	0	0	0	1032	1	0	0	0	0	NO	0.00716764
chr1	59819319	59822246	CNVE196.2	loss	1	2	0	0	0	Conrad	0	0	0	0	2927	1	0	0	0	0	NO	0.0220161
chr1	59819319	59824956	CNVE196.3	loss	0	2	0	0	0	Conrad	0	0	0	0	5637	1	0	0	0	0	NO	0.0114811
chr4	72164964	72175078	CNVE1960.1	loss	0	1	0	0	0	Conrad	0	0	0	0	0	0	0	0	0	0	NO	0.0148745
chr4	73219567	73222745	CNVE1961.1	loss	1	0	0	0	0	Conrad	0	0	0	0	3178	1	100	0.0314663	0	0	NO	0.0616627
chr4	73637646	73644886	CNVE1962.1	loss	0	3	0	0	0	Conrad	0	0	0	0	7240	1	0	0	0	0	NO	0.115106
chr4	73770982	73777311	CNVE1963.1	loss	2	3	0	0	0	Conrad	0	0	0	0	0	0	0	0	0	0	NO	0.048872
chr4	74774226	74775626	CNVE1964.1	loss	0	2	0	0	0	Conrad	0	0	0	0	0	0	0	0	0	0	NO	0.0165029
chr4	75161168	75164305	CNVE1965.1	loss	1	0	0	0	0	Conrad	0	0	0	0	0	0	0	0	0	0	NO	0.0347721
chr4	75297425	75302511	CNVE1966.1	loss	0	1	0	0	0	Conrad	0	0	0	0	5086	1	0	0	0	0	NO	0.0215228
chr4	75300315	75302501	CNVE1966.2	loss	0	1	0	0	0	Conrad	0	0	0	0	2186	1	0	0	0	0	NO	0.0498202
chr4	76962279	76963349	CNVE1968.1	loss	0	2	0	0	0	Conrad	0	0	0	0	0	0	0	0	0	0	NO	0.00138785
chr4	77167593	77168071	CNVE1969.1	gain	2	0	0	0	0	Conrad	0	0	0	0	478	1	0	0	0	0	NO	0.0811862
chr4	77174021	77174665	CNVE1969.2	gain	1	1	0	0	0	Conrad	0	0	0	0	644	1	644	1	0	0	NO	0.0697702
chr4	77167593	77196804	CNVE1969.3	gain	1	0	0	0	0	Conrad	0	0	0	0	29211	1	1484	0.0508028	0	0	NO	0.0783552
chr1	59878829	59879691	CNVE197.1	gain	18	14	8	7	7	both	0	0	0	0	862	1	72	0.0835267	0	0	NO	0.0274849
chr4	78001807	78006692	CNVE1971.1	loss	0	1	0	0	0	Conrad	0	0	0	0	0	0	0	0	0	0	NO	0.134773
chr4	78711397	78716419	CNVE1972.1	loss	0	1	0	0	0	Conrad	0	0	0	0	5022	1	0	0	0	0	NO	0
chr4	79437355	79437962	CNVE1974.1	loss	0	1	0	0	0	Conrad	0	0	0	0	607	1	0	0	0	0	NO	0.106758
chr4	79518661	79519673	CNVE1976.1	loss	0	1	0	0	0	Conrad	0	0	0	0	1012	1	0	0	0	0	NO	0.100319
chr4	80579445	80581836	CNVE1980.1	gain	11	18	0	0	0	Conrad	0	0	0	0	0	0	0	0	0	0	NO	0.0338883
chr4	80580592	80581742	CNVE1980.2	gain	1	1	0	0	0	Conrad	0	0	0	0	0	0	0	0	0	0	NO	0.0497974
chr4	81113151	81116012	CNVE1981.1	gain	0	1	7	5	8	both	0	0	0	0	2861	1	0	0	0	0	NO	0.140911
chr4	81727745	81728978	CNVE1983.1	loss	0	1	0	0	0	Conrad	0	0	0	0	1233	1	0	0	0	0	NO	0.102882
chr4	81750305	81754899	CNVE1984.1	loss	0	2	0	0	0	Conrad	0	0	0	0	4594	1	0	0	0	0	NO	0.143231
chr4	82273088	82274084	CNVE1985.1	loss	0	1	0	0	0	Conrad	0	0	0	0	996	1	0	0	0	0	NO	0.0295161
chr4	83855493	83860265	CNVE1987.1	loss	0	1	0	0	0	Conrad	0	0	0	0	4772	1	0	0	0	0	NO	0.0116729
chr4	84260667	84261926	CNVE1988.1	loss	1	0	0	0	0	Conrad	0	0	0	0	0	0	0	0	0	0	NO	0.0930175
chr4	85273011	85276234	CNVE1989.1	loss	0	1	0	0	0	Conrad	0	0	0	0	3223	1	0	0	0	0	NO	0.108941
chr1	61855399	61856327	CNVE199.1	gain_loss	11	11	6	7	5	both	0	0	0	0	0	0	0	0	0	0	NO	0.164356
chr4	86790314	86791956	CNVE1990.1	loss	0	6	0	0	0	Conrad	0	0	0	0	1642	1	0	0	0	0	NO	0.0303642
chr4	87195415	87199036	CNVE1991.1	loss	2	8	0	0	0	Conrad	0	0	0	0	3621	1	0	0	0	0	NO	0.0192883
chr4	87367098	87371343	CNVE1992.1	gain	1	0	0	0	0	Conrad	0	0	0	0	4245	1	0	0	0	0	NO	0.0547352
chr4	90320131	90326529	CNVE1994.1	gain	4	0	0	0	2	both	0	0	0	0	0	0	0	0	0	0	NO	0.0357541
chr4	90646853	90647888	CNVE1995.1	loss	1	4	0	1	3	both	0	0	0	0	0	0	0	0	0	0	NO	0.201383
chr4	90781981	90782601	CNVE1996.1	loss	1	0	0	0	0	Conrad	0	0	0	0	0	0	0	0	0	0	NO	0.00827097
chr4	90799456	90811311	CNVE1997.1	loss	0	1	0	0	0	Conrad	0	0	0	0	0	0	0	0	0	0	NO	0.0546717
chr4	91506911	91511512	CNVE1998.1	loss	1	0	0	0	0	Conrad	0	0	0	0	4601	1	0	0	0	0	NO	0.0837548
chr4	92104565	92118595	CNVE1999.1	loss	0	1	0	0	0	Conrad	0	0	0	0	14030	1	0	0	0	0	NO	0.0210197
chr1	451278	461200	CNVE2.10	gain	1	0	0	0	0	Conrad	9922	1	0	0	9922	1	0	0	9922	1	NO	0.0762031
chr1	340394	393975	CNVE2.2	gain	1	5	0	0	0	Conrad	53581	1	0	0	53581	1	939	0.0175249	53581	1	NO	0.0548674
chr1	393975	461200	CNVE2.3	loss	8	3	0	0	0	Conrad	67225	1	0	0	67225	1	802	0.0119301	67225	1	NO	0.0271915
chr1	307633	461200	CNVE2.4	gain	1	2	0	0	0	Conrad	153567	1	0	0	153567	1	4264	0.0277664	153567	1	NO	0.0542847
chr1	307633	317900	CNVE2.6	gain	1	0	0	0	0	Conrad	10267	1	0	0	10267	1	2107	0.205221	10267	1	NO	0.0610281
chr1	427205	458507	CNVE2.8	gain	0	1	0	0	0	Conrad	31302	1	0	0	31302	1	0	0	31302	1	NO	0.00895646
chr1	434201	439099	CNVE2.9	gain	1	0	0	0	0	Conrad	4898	1	0	0	4898	1	0	0	4898	1	NO	0.00282709
chr1	2042821	2045835	CNVE20.1	gain_loss	10	16	0	0	0	Conrad	0	0	0	0	3014	1	0	0	0	0	NO	0.0393135
chr1	2044817	2045670	CNVE20.2	gain	0	1	0	0	0	Conrad	0	0	0	0	853	1	0	0	0	0	NO	0.0238593
chr1	61885959	61892332	CNVE200.1	loss	7	0	1	3	1	both	0	0	0	0	0	0	0	0	0	0	NO	0.114008
chr4	92150575	92154871	CNVE2000.1	gain_loss	12	20	5	4	4	both	0	0	0	0	4296	1	0	0	0	0	NO	0.00537384
chr4	92379345	92381464	CNVE2001.1	gain	4	3	0	0	0	Conrad	0	0	0	0	2119	1	0	0	2118	0.999528	NO	0.0708561
chr4	93786416	93789003	CNVE2003.1	loss	0	4	0	0	0	Conrad	0	0	0	0	2587	1	0	0	0	0	NO	0.0834217
chr4	93788088	93789289	CNVE2003.2	loss	0	1	0	0	0	Conrad	0	0	0	0	1201	1	0	0	0	0	NO	0.0964178
chr4	94076386	94078623	CNVE2004.1	loss	3	0	5	4	6	both	0	0	0	0	2237	1	0	0	0	0	NO	0.0689459
chr4	95856821	95857695	CNVE2005.1	loss	0	2	0	0	0	Conrad	0	0	0	0	0	0	0	0	0	0	NO	0.0393181
chr4	96465550	96466565	CNVE2007.1	loss	1	0	0	0	0	Conrad	0	0	0	0	1015	1	0	0	0	0	NO	0.0729241
chr4	96523037	96523600	CNVE2008.1	loss	0	1	0	0	0	Conrad	0	0	0	0	563	1	0	0	0	0	NO	0.353895
chr1	62190379	62190889	CNVE201.1	loss	0	1	0	0	0	Conrad	0	0	0	0	510	1	158	0.309804	0	0	NO	0.510531
chr4	97538291	97544709	CNVE2010.1	loss	0	1	0	0	0	Conrad	0	0	0	0	0	0	0	0	0	0	NO	0.0495961
chr4	97948146	97955649	CNVE2012.1	loss	1	0	0	0	0	Conrad	0	0	0	0	0	0	0	0	0	0	NO	0.0146627
chr4	98573121	98577671	CNVE2013.1	gain_loss	15	15	0	0	0	Conrad	0	0	0	0	0	0	0	0	0	0	NO	0.00264202
chr4	98575970	98577352	CNVE2013.2	gain	0	3	0	0	0	Conrad	0	0	0	0	0	0	0	0	0	0	NO	0.000562092
chr4	99899876	99901923	CNVE2015.1	loss	0	5	0	0	0	Conrad	0	0	0	0	0	0	0	0	0	0	NO	0.0176473
chr4	100032557	100037264	CNVE2016.1	loss	5	8	0	0	1	both	0	0	0	0	4707	1	0	0	0	0	NO	0.0334056
chr4	101818670	101820508	CNVE2018.1	loss	0	6	0	0	0	Conrad	0	0	0	0	0	0	0	0	0	0	NO	0.03758
chr4	102179145	102180228	CNVE2019.1	gain_loss	10	11	0	0	0	Conrad	0	0	0	0	1083	1	0	0	0	0	NO	0.0455411
chr4	102179240	102179882	CNVE2019.2	gain_loss	2	3	0	0	0	Conrad	0	0	0	0	642	1	0	0	0	0	NO	0.0158489
chr1	62210387	62224964	CNVE202.1	loss	0	2	0	0	0	Conrad	0	0	0	0	14577	1	0	0	0	0	NO	0.0474325
chr4	102300224	102304016	CNVE2020.1	loss	0	1	0	0	0	Conrad	0	0	0	0	3792	1	0	0	0	0	NO	0.0788724
chr4	103998378	104002729	CNVE2022.1	loss	1	0	0	0	0	Conrad	0	0	0	0	4351	1	0	0	0	0	NO	0.146522
chr4	104419672	104468290	CNVE2023.1	loss	0	4	0	0	0	Conrad	0	0	0	0	0	0	0	0	0	0	NO	0.0306833
chr4	104780315	104794066	CNVE2024.1	loss	0	1	0	0	0	Conrad	0	0	0	0	13751	1	0	0	0	0	NO	0.0683535
chr4	105113541	105114146	CNVE2025.1	gain	10	8	0	0	0	Conrad	0	0	0	0	0	0	0	0	0	0	NO	0
chr4	105485767	105493208	CNVE2026.1	loss	0	1	0	0	0	Conrad	0	0	0	0	0	0	0	0	0	0	NO	0.0205902
chr4	106797316	106802569	CNVE2027.1	loss	1	0	0	0	0	Conrad	0	0	0	0	2767	0.526747	169	0.0321721	0	0	NO	0.145802
chr4	106927799	106936596	CNVE2028.1	loss	0	1	0	0	0	Conrad	0	0	0	0	8797	1	0	0	0	0	NO	0.0859241
chr4	107159561	107162712	CNVE2029.1	loss	0	3	3	7	2	both	0	0	3151	1	0	0	0	0	0	0	NO	0.0599
chr1	62427437	62429802	CNVE203.1	gain	14	17	4	8	4	both	0	0	0	0	0	0	0	0	0	0	NO	0.243066
chr4	107275979	107282771	CNVE2030.1	gain	19	20	5	4	5	both	0	0	0	0	6792	1	0	0	0	0	NO	0.17846
chr4	107454255	107454790	CNVE2031.1	loss	0	1	0	0	0	Conrad	0	0	0	0	535	1	0	0	0	0	NO	0.0257832
chr4	107823695	107828683	CNVE2032.1	loss	5	0	0	0	0	Conrad	0	0	0	0	0	0	0	0	0	0	NO	0.0113448
chr4	108282901	108295489	CNVE2033.1	loss	1	0	0	0	0	Conrad	0	0	0	0	12588	1	0	0	0	0	NO	0.0896902
chr4	108372188	108381676	CNVE2034.1	loss	0	3	0	0	0	Conrad	0	0	0	0	9488	1	0	0	0	0	NO	0.0213914
chr4	108730385	108734355	CNVE2035.1	loss	3	0	0	0	0	Conrad	0	0	0	0	0	0	0	0	0	0	NO	0
chr4	109566731	109568302	CNVE2037.1	loss	0	1	0	0	0	Conrad	0	0	0	0	0	0	0	0	0	0	NO	0.0602387
chr4	109936294	109937153	CNVE2038.1	loss	0	1	0	0	0	Conrad	0	0	0	0	0	0	0	0	0	0	NO	0.178222
chr4	109940121	109941459	CNVE2039.1	gain_loss	2	3	7	2	5	both	0	0	0	0	0	0	0	0	0	0	NO	0.0106951
chr1	63387241	63388521	CNVE204.1	loss	0	3	0	0	0	Conrad	0	0	0	0	0	0	0	0	0	0	NO	0.0376336
chr4	110164140	110164848	CNVE2040.1	loss	4	5	0	0	0	Conrad	0	0	0	0	708	1	0	0	0	0	NO	0
chr4	110163595	110164600	CNVE2040.2	loss	0	1	0	0	0	Conrad	0	0	0	0	1005	1	0	0	0	0	NO	0
chr4	111060203	111065206	CNVE2043.1	loss	1	1	0	0	0	Conrad	0	0	0	0	5003	1	0	0	0	0	NO	0.0742407
chr4	111223489	111224439	CNVE2044.1	loss	0	1	0	0	0	Conrad	0	0	0	0	950	1	0	0	0	0	NO	0.0213189
chr4	111516148	111520999	CNVE2045.1	loss	0	1	0	0	0	Conrad	0	0	0	0	0	0	0	0	0	0	NO	0.0538553
chr4	112456179	112462075	CNVE2046.1	loss	4	0	0	0	0	Conrad	0	0	0	0	0	0	0	0	0	0	NO	0.241681
chr4	112516780	112528954	CNVE2047.1	loss	0	2	0	0	0	Conrad	0	0	0	0	0	0	0	0	0	0	NO	0.021706
chr4	113450334	113451640	CNVE2048.1	loss	0	1	0	0	0	Conrad	0	0	0	0	1306	1	0	0	0	0	NO	0.0600934
chr4	114348706	114350532	CNVE2049.1	loss	0	2	0	0	0	Conrad	0	0	0	0	1826	1	0	0	0	0	NO	0.00174151
chr1	63507021	63508212	CNVE205.1	loss	0	1	0	0	0	Conrad	0	0	0	0	1191	1	0	0	0	0	NO	0.389924
chr4	115394549	115403611	CNVE2050.1	gain_loss	9	13	0	0	0	Conrad	0	0	0	0	0	0	0	0	0	0	NO	0.0212225
chr4	115399137	115401854	CNVE2050.2	gain	1	0	0	0	0	Conrad	0	0	0	0	0	0	0	0	0	0	NO	0.0694542
chr4	115727331	115733452	CNVE2051.1	loss	3	7	0	0	0	Conrad	0	0	0	0	0	0	0	0	0	0	NO	0.00925796
chr4	116148170	116148706	CNVE2052.1	gain_loss	3	2	0	0	0	Conrad	0	0	0	0	536	1	0	0	0	0	NO	0.00381903
chr4	116148170	116151343	CNVE2052.2	gain	1	0	0	0	0	Conrad	0	0	0	0	3173	1	0	0	0	0	NO	0.0012939
chr4	116386404	116397731	CNVE2053.1	loss	2	1	1	1	2	both	0	0	0	0	0	0	0	0	0	0	NO	0.0518758
chr4	116533966	116535009	CNVE2054.1	loss	0	1	0	0	0	Conrad	0	0	0	0	0	0	0	0	0	0	NO	0
chr4	117587096	117587942	CNVE2055.1	loss	2	3	0	1	3	both	0	0	846	1	0	0	0	0	0	0	NO	0.00465366
chr4	119345144	119349757	CNVE2056.1	loss	7	7	0	2	3	both	0	0	0	0	4613	1	0	0	0	0	NO	0.0635708
chr4	119558472	119608785	CNVE2057.2	loss	8	2	0	0	0	Conrad	0	0	0	0	0	0	0	0	50147	0.996701	NO	0.0372887
chr4	119557627	119586189	CNVE2057.3	gain	0	1	0	0	0	Conrad	0	0	0	0	0	0	0	0	27553	0.964673	NO	0.0369386
chr4	120772287	120775577	CNVE2059.1	loss	0	3	0	0	0	Conrad	0	0	0	0	0	0	0	0	0	0	NO	0.0277046
chr1	64435102	64437483	CNVE206.1	loss	0	1	0	0	0	Conrad	0	0	0	0	0	0	0	0	0	0	NO	0.0575737
chr4	121182909	121184554	CNVE2060.1	loss	0	4	0	0	0	Conrad	0	0	0	0	0	0	0	0	0	0	NO	0.000187234
chr4	122501689	122510124	CNVE2061.1	loss	1	4	3	0	1	both	0	0	0	0	8435	1	0	0	1623	0.192413	NO	0.0532513
chr4	123630889	123631842	CNVE2063.1	loss	2	0	0	0	0	Conrad	0	0	0	0	0	0	0	0	0	0	NO	0
chr4	129808349	129818421	CNVE2066.1	gain	1	0	0	0	0	Conrad	0	0	0	0	0	0	0	0	0	0	NO	0.0719918
chr4	130285614	130287920	CNVE2067.1	gain_loss	12	11	5	4	5	both	0	0	0	0	0	0	0	0	0	0	NO	0.106546
chr4	130345834	130357415	CNVE2068.1	loss	1	0	0	0	0	Conrad	0	0	0	0	0	0	0	0	0	0	NO	0.0875185
chr4	130500285	130502384	CNVE2069.1	loss	0	10	0	0	0	Conrad	0	0	0	0	0	0	0	0	0	0	NO	0.0250095
chr1	64612208	64624695	CNVE207.1	loss	0	3	0	0	0	Conrad	0	0	0	0	0	0	0	0	0	0	NO	0.0347097
chr4	130804651	130807029	CNVE2070.1	loss	0	1	0	0	0	Conrad	0	0	0	0	0	0	0	0	0	0	NO	0.0289693
chr4	131173867	131174423	CNVE2071.1	loss	0	2	0	0	0	Conrad	0	0	0	0	0	0	0	0	0	0	NO	0.0528525
chr4	132342057	132343050	CNVE2072.1	loss	1	0	0	0	0	Conrad	0	0	0	0	0	0	0	0	0	0	NO	0.00533186
chr4	132709954	132713048	CNVE2073.1	loss	0	4	0	0	0	Conrad	3094	1	0	0	0	0	0	0	0	0	NO	0.0209664
chr4	132890715	132891820	CNVE2074.1	loss	1	1	0	0	0	Conrad	1105	1	0	0	0	0	0	0	1105	1	NO	0
chr4	132891850	132989261	CNVE2074.10	gain	1	0	0	0	0	Conrad	97411	1	0	0	91252	0.936773	618	0.00634425	97411	1	NO	0.0539238
chr4	132998157	133052221	CNVE2074.11	loss	1	0	0	0	0	Conrad	54064	1	0	0	54064	1	0	0	54064	1	NO	0.0535151
chr4	133115833	133119217	CNVE2074.13	loss	1	0	0	0	0	Conrad	3384	1	0	0	0	0	0	0	3342	0.987589	NO	0
chr4	132863576	132905650	CNVE2074.2	gain_loss	3	2	0	0	0	Conrad	42074	1	0	0	7641	0.181609	233	0.00553786	42074	1	NO	0
chr4	132778147	133119088	CNVE2074.3	gain	3	7	0	0	0	Conrad	340941	1	23982	0.0703406	158786	0.465729	2577	0.00755849	319069	0.935848	NO	0.0451305
chr4	132800858	132863745	CNVE2074.4	gain	3	0	0	0	0	Conrad	62887	1	1271	0.0202109	0	0	0	0	62869	0.999714	NO	0.0418437
chr4	132883276	132884381	CNVE2074.5	loss	1	1	0	0	0	Conrad	1105	1	0	0	0	0	0	0	1105	1	NO	0
chr4	132883616	132884381	CNVE2074.6	loss	2	1	0	0	0	Conrad	765	1	0	0	0	0	0	0	765	1	NO	0
chr4	132800755	132905310	CNVE2074.7	gain	1	1	0	0	0	Conrad	104555	1	1374	0.0131414	7301	0.0698293	233	0.00222849	104537	0.999828	NO	0.0249206
chr4	132864785	132883526	CNVE2074.8	gain	0	1	0	0	0	Conrad	18741	1	0	0	0	0	0	0	18741	1	NO	0
chr4	132884351	132903730	CNVE2074.9	gain	0	1	0	0	0	Conrad	19379	1	0	0	5721	0.295216	233	0.0120233	19379	1	NO	0
chr4	133191305	133192473	CNVE2075.1	loss	1	0	0	0	0	Conrad	0	0	0	0	0	0	0	0	0	0	NO	0.0124247
chr4	133400829	133402360	CNVE2076.1	loss	5	10	0	0	0	Conrad	0	0	0	0	0	0	0	0	0	0	NO	0.175499
chr4	133398342	133401832	CNVE2076.2	loss	1	0	0	0	0	Conrad	0	0	0	0	0	0	0	0	0	0	NO	0.0766756
chr4	133400829	133401323	CNVE2076.3	loss	0	1	0	0	0	Conrad	0	0	0	0	0	0	0	0	0	0	NO	0.218194
chr4	134393015	134396216	CNVE2079.1	loss	0	1	0	0	0	Conrad	0	0	0	0	0	0	0	0	0	0	NO	0.0242705
chr1	65813514	65816341	CNVE208.1	loss	0	4	0	0	0	Conrad	0	0	0	0	2827	1	0	0	0	0	NO	0.508498
chr4	135652400	135655171	CNVE2080.1	gain_loss	12	10	0	0	0	Conrad	2771	1	0	0	0	0	0	0	0	0	NO	0.0163923
chr4	135652481	135654396	CNVE2080.2	loss	2	0	0	0	0	Conrad	1915	1	0	0	0	0	0	0	0	0	NO	0.019107
chr4	136037694	136057444	CNVE2081.1	loss	0	1	0	0	0	Conrad	0	0	0	0	0	0	0	0	0	0	NO	0.0727828
chr4	136104572	136107595	CNVE2082.1	gain	0	3	0	0	0	Conrad	0	0	0	0	0	0	0	0	0	0	NO	0.0499894
chr4	136104992	136120198	CNVE2082.2	gain	0	1	0	0	0	Conrad	0	0	0	0	0	0	0	0	0	0	NO	0.0231201
chr4	136727745	136731110	CNVE2083.1	loss	0	1	0	0	0	Conrad	0	0	0	0	0	0	0	0	0	0	NO	0.0121495
chr4	136899412	136901273	CNVE2084.1	loss	0	1	0	0	0	Conrad	0	0	0	0	0	0	0	0	0	0	NO	0.000112843
chr4	137293157	137295362	CNVE2085.1	loss	1	0	0	0	0	Conrad	927	0.420408	0	0	0	0	0	0	0	0	NO	0.0275728
chr4	137578511	137584301	CNVE2086.1	loss	0	1	0	0	0	Conrad	0	0	0	0	0	0	0	0	0	0	NO	0.0301181
chr4	138311476	138320204	CNVE2088.1	loss	8	4	3	1	2	both	0	0	0	0	0	0	0	0	0	0	NO	0.0376983
chr4	138399432	138411300	CNVE2089.1	gain	19	20	1	3	1	both	0	0	0	0	0	0	0	0	0	0	NO	0.0639484
chr1	66297831	66300355	CNVE209.1	loss	1	0	0	0	0	Conrad	0	0	0	0	2524	1	0	0	0	0	NO	0.121859
chr4	138543591	138552842	CNVE2090.1	loss	0	1	0	0	0	Conrad	0	0	0	0	0	0	0	0	0	0	NO	0.0639112
chr4	139185878	139186660	CNVE2091.1	gain_loss	10	13	6	3	5	both	0	0	0	0	782	1	0	0	0	0	NO	0.0275575
chr4	140747873	140750408	CNVE2093.1	loss	0	1	0	0	0	Conrad	0	0	0	0	0	0	0	0	0	0	NO	0.0536276
chr4	142450027	142452355	CNVE2096.1	loss	7	16	6	5	3	both	0	0	0	0	0	0	0	0	0	0	NO	0.0220674
chr4	143835460	143840770	CNVE2097.1	loss	0	1	0	0	0	Conrad	0	0	0	0	5310	1	0	0	0	0	NO	0.0778827
chr4	144013841	144020391	CNVE2098.1	loss	0	1	0	0	0	Conrad	0	0	0	0	0	0	0	0	0	0	NO	0.00594718
chr4	144077365	144078026	CNVE2099.1	loss	0	3	0	0	0	Conrad	0	0	0	0	0	0	0	0	0	0	NO	0.0210635
chr4	144932472	144973708	CNVE2101.1	gain	0	2	0	0	0	Conrad	41236	1	0	0	0	0	0	0	41236	1	NO	0.0402198
chr4	145132085	145238644	CNVE2102.1	loss	0	2	0	0	0	Conrad	106559	1	0	0	101938	0.956634	619	0.00580899	106559	1	NO	0.0374966
chr4	145219660	145229403	CNVE2102.3	loss	0	1	0	0	0	Conrad	9743	1	0	0	9743	1	0	0	9743	1	NO	0.0364155
chr4	145538516	145539377	CNVE2103.1	gain_loss	3	0	0	0	0	Conrad	0	0	0	0	0	0	0	0	0	0	NO	0.210305
chr4	146658284	146660448	CNVE2106.1	loss	8	2	4	1	3	both	0	0	0	0	2164	1	0	0	0	0	NO	0.0381128
chr4	147121296	147123822	CNVE2107.1	loss	0	2	0	0	0	Conrad	0	0	0	0	0	0	0	0	0	0	NO	0.0304418
chr4	147144049	147147108	CNVE2108.1	loss	5	6	0	0	0	Conrad	0	0	0	0	0	0	0	0	0	0	NO	0
chr4	147138060	147147108	CNVE2108.2	loss	2	0	0	0	0	Conrad	0	0	0	0	0	0	0	0	0	0	NO	0
chr4	147426276	147427907	CNVE2109.1	loss	8	1	0	0	0	Conrad	0	0	0	0	1631	1	0	0	0	0	NO	0.0181521
chr1	69768981	69774797	CNVE211.1	loss	0	3	0	0	0	Conrad	0	0	0	0	0	0	0	0	0	0	NO	0.0521637
chr4	147549176	147552278	CNVE2110.1	gain	0	1	0	2	0	both	0	0	0	0	3102	1	0	0	0	0	NO	0.056119
chr4	148735099	148739275	CNVE2112.1	gain	2	0	0	0	0	Conrad	0	0	0	0	90	0.0215517	90	0.0215517	0	0	NO	0.0239751
chr4	149319312	149321073	CNVE2113.1	loss	1	0	0	0	0	Conrad	0	0	0	0	1761	1	0	0	0	0	NO	0.0440398
chr4	149646075	149649509	CNVE2115.1	loss	0	1	0	0	0	Conrad	0	0	0	0	0	0	0	0	0	0	NO	0.0568578
chr4	152095462	152104851	CNVE2116.1	loss	0	8	0	0	0	Conrad	0	0	0	0	9389	1	0	0	0	0	NO	0.0267952
chr4	152100852	152102652	CNVE2116.2	loss	0	1	0	0	0	Conrad	0	0	0	0	1800	1	0	0	0	0	NO	0.124707
chr4	152471900	152473393	CNVE2117.1	loss	3	8	0	0	0	Conrad	0	0	0	0	0	0	0	0	0	0	NO	0.0219136
chr4	152822621	152823081	CNVE2118.1	loss	0	1	0	0	0	Conrad	0	0	0	0	460	1	0	0	0	0	NO	0.101891
chr4	152822621	152827443	CNVE2118.2	loss	0	1	0	0	0	Conrad	0	0	0	0	4822	1	0	0	0	0	NO	0.0209102
chr4	152997995	153009586	CNVE2119.1	gain	2	2	0	0	0	Conrad	0	0	0	0	0	0	0	0	0	0	NO	0.0498909
chr4	152981534	152998426	CNVE2119.2	gain	0	1	0	0	0	Conrad	0	0	0	0	0	0	0	0	0	0	NO	0.0486887
chr1	70593179	70597702	CNVE212.1	loss	0	1	0	0	0	Conrad	0	0	0	0	4523	1	300	0.0663277	0	0	NO	0.0225892
chr4	153009586	153014231	CNVE2120.1	loss	2	2	1	1	0	both	0	0	0	0	0	0	0	0	0	0	NO	0.0781856
chr4	153209834	153213385	CNVE2121.1	loss	2	1	1	1	0	both	0	0	0	0	0	0	0	0	0	0	NO	0.0183205
chr4	154452012	154454140	CNVE2122.1	loss	0	2	0	0	0	Conrad	0	0	0	0	2128	1	0	0	0	0	NO	0.0403374
chr4	155487121	155489863	CNVE2124.1	loss	0	1	0	0	0	Conrad	0	0	0	0	2742	1	0	0	0	0	NO	0.0773472
chr4	156813655	156817732	CNVE2125.1	loss	0	3	0	0	0	Conrad	0	0	0	0	4077	1	0	0	0	0	NO	0.0199316
chr4	156893285	156898314	CNVE2126.1	loss	0	3	0	0	0	Conrad	0	0	0	0	0	0	0	0	0	0	NO	0.0382048
chr4	157176352	157193416	CNVE2127.2	gain_loss	2	0	0	0	0	Conrad	0	0	0	0	0	0	0	0	0	0	NO	0.0232287
chr4	157176488	157186250	CNVE2127.3	gain	1	2	0	0	0	Conrad	0	0	0	0	0	0	0	0	0	0	NO	0.0133316
chr4	157184564	157193416	CNVE2127.4	loss	1	0	0	0	0	Conrad	0	0	0	0	0	0	0	0	0	0	NO	0.0345325
chr4	157524751	157526398	CNVE2128.1	loss	1	0	0	0	0	Conrad	0	0	0	0	0	0	0	0	0	0	NO	0.0130704
chr4	157625507	157641433	CNVE2129.1	gain	1	0	0	0	0	Conrad	0	0	0	0	0	0	0	0	0	0	NO	0.0509245
chr1	71009946	71012899	CNVE213.1	loss	0	2	0	0	0	Conrad	0	0	0	0	2953	1	0	0	0	0	NO	0
chr4	157899944	157900894	CNVE2130.1	loss	1	5	0	0	0	Conrad	0	0	0	0	0	0	0	0	0	0	NO	0.000206208
chr4	158650019	158650826	CNVE2131.1	loss	1	0	0	0	0	Conrad	0	0	0	0	0	0	0	0	0	0	NO	0.0170756
chr4	158947736	158951356	CNVE2132.1	loss	0	2	0	0	0	Conrad	0	0	0	0	0	0	0	0	0	0	NO	0.0403639
chr4	160019454	160020171	CNVE2134.1	loss	0	3	0	0	0	Conrad	0	0	0	0	717	1	0	0	0	0	NO	0.0170488
chr4	161266945	161291593	CNVE2136.1	loss	2	0	0	0	0	Conrad	0	0	0	0	0	0	0	0	0	0	NO	0.054121
chr4	162098482	162104395	CNVE2137.1	gain_loss	16	15	0	0	0	Conrad	0	0	0	0	0	0	0	0	0	0	NO	0.0367571
chr4	162668957	162671032	CNVE2138.1	gain	10	8	10	10	10	both	0	0	0	0	2075	1	0	0	0	0	NO	0.0685682
chr4	163497048	163501441	CNVE2139.1	loss	2	1	3	2	2	both	0	0	0	0	0	0	0	0	0	0	NO	0.0555293
chr1	71016694	71022161	CNVE214.1	loss	1	0	0	0	0	Conrad	0	0	0	0	5467	1	0	0	0	0	NO	0.0695059
chr4	163589713	163592085	CNVE2140.1	loss	0	1	0	0	0	Conrad	0	0	0	0	0	0	0	0	0	0	NO	0.0956809
chr4	163613458	163615903	CNVE2141.1	loss	9	1	0	0	0	Conrad	0	0	0	0	0	0	0	0	0	0	NO	0.00148753
chr4	164153104	164154407	CNVE2142.1	loss	0	1	0	0	0	Conrad	0	0	0	0	0	0	0	0	0	0	NO	0.0602264
chr4	164174798	164177311	CNVE2143.1	loss	0	2	0	0	0	Conrad	0	0	0	0	0	0	0	0	0	0	NO	0.0355782
chr4	164833170	164834343	CNVE2144.1	loss	0	2	0	0	0	Conrad	0	0	0	0	1173	1	0	0	0	0	NO	0.0142455
chr4	165024437	165039513	CNVE2145.1	loss	0	1	0	0	0	Conrad	0	0	0	0	15076	1	0	0	0	0	NO	0.033961
chr4	165256917	165259736	CNVE2146.1	loss	0	1	0	0	0	Conrad	0	0	0	0	2819	1	0	0	0	0	NO	0.04853
chr4	165422353	165425767	CNVE2147.1	gain	19	19	3	3	4	both	0	0	0	0	3414	1	0	0	0	0	NO	0.020413
chr4	166080891	166103335	CNVE2148.1	gain	0	5	1	0	0	both	0	0	0	0	8288	0.369275	2618	0.116646	5011	0.223267	NO	0.044868
chr4	166222892	166224339	CNVE2149.1	gain	4	15	10	10	10	both	0	0	0	0	1447	1	0	0	0	0	NO	0.0995038
chr1	72132674	72133716	CNVE215.1	gain	0	2	0	0	0	Conrad	0	0	0	0	1042	1	0	0	0	0	NO	0.0360384
chr4	166377398	166378505	CNVE2151.1	loss	0	1	0	0	0	Conrad	0	0	0	0	1107	1	0	0	1107	1	NO	0.112639
chr4	167223768	167224312	CNVE2152.1	loss	2	0	0	0	0	Conrad	0	0	0	0	544	1	0	0	0	0	NO	9.74265e-05
chr4	167328397	167331440	CNVE2153.1	loss	1	0	0	0	0	Conrad	0	0	0	0	0	0	0	0	0	0	NO	0.0126576
chr4	167720576	167721285	CNVE2154.1	gain_loss	8	17	0	0	0	Conrad	0	0	0	0	0	0	0	0	0	0	NO	0
chr4	168112517	168129411	CNVE2155.1	gain	0	1	0	0	0	Conrad	0	0	0	0	16894	1	0	0	0	0	NO	0.0404568
chr4	168261220	168317117	CNVE2156.1	gain	0	1	0	0	0	Conrad	0	0	0	0	55897	1	0	0	0	0	NO	0.0291663
chr4	168345749	168352080	CNVE2157.1	gain_loss	16	11	0	0	0	Conrad	0	0	0	0	6331	1	0	0	0	0	NO	0.0125484
chr4	168712687	168727544	CNVE2159.1	gain	0	1	0	0	0	Conrad	0	0	0	0	0	0	0	0	0	0	NO	0.0201335
chr1	72527959	72536624	CNVE216.1	loss	2	5	1	0	0	both	0	0	0	0	0	0	0	0	0	0	NO	0.0423553
chr4	169031943	169033927	CNVE2160.1	loss	0	1	0	0	0	Conrad	0	0	0	0	0	0	0	0	0	0	NO	0.0487848
chr4	169045158	169229560	CNVE2161.1	gain	19	20	0	0	1	both	0	0	0	0	0	0	0	0	0	0	NO	0.0384902
chr4	169045158	169079982	CNVE2161.2	gain	1	1	0	0	0	Conrad	0	0	0	0	0	0	0	0	0	0	NO	0.0519178
chr4	169353056	169355005	CNVE2162.1	loss	0	3	0	0	0	Conrad	0	0	0	0	0	0	0	0	0	0	NO	0
chr4	170523618	170524820	CNVE2164.1	loss	0	3	0	0	0	Conrad	0	0	0	0	0	0	0	0	0	0	NO	0
chr4	171307158	171310077	CNVE2166.1	loss	4	3	0	0	0	Conrad	0	0	0	0	0	0	0	0	0	0	NO	0.0219979
chr4	171308659	171309833	CNVE2166.2	loss	1	0	0	0	0	Conrad	0	0	0	0	0	0	0	0	0	0	NO	0.053678
chr4	171505393	171510324	CNVE2167.1	loss	1	1	0	0	0	Conrad	0	0	0	0	0	0	0	0	0	0	NO	0.0387104
chr4	172610978	172616208	CNVE2168.1	gain_loss	7	7	0	0	0	Conrad	0	0	0	0	0	0	0	0	0	0	NO	0.0297829
chr4	172611142	172614079	CNVE2168.2	gain	0	1	0	0	0	Conrad	0	0	0	0	0	0	0	0	0	0	NO	0.04221
chr1	72538870	72584557	CNVE217.1	gain_loss	15	13	10	10	10	both	0	0	0	0	0	0	0	0	0	0	NO	0.0483996
chr4	172882290	172888352	CNVE2170.1	loss	0	1	0	0	0	Conrad	0	0	0	0	0	0	0	0	0	0	NO	0.0374195
chr4	173225255	173229491	CNVE2171.1	loss	15	17	2	4	4	both	0	0	0	0	4236	1	0	0	0	0	NO	0.0571549
chr4	173661594	173670645	CNVE2172.1	gain_loss	9	11	0	0	0	Conrad	0	0	0	0	9051	1	0	0	0	0	NO	0.0191074
chr4	173661594	173667091	CNVE2172.2	gain_loss	3	2	0	0	0	Conrad	0	0	0	0	5497	1	0	0	0	0	NO	0.031461
chr4	175861773	175863538	CNVE2174.1	gain	13	15	1	7	6	both	0	0	0	0	1765	1	0	0	0	0	NO	0.0224125
chr4	176499859	176501635	CNVE2176.1	loss	0	8	0	0	0	Conrad	0	0	0	0	0	0	0	0	0	0	NO	0.00371847
chr4	176776347	176777185	CNVE2177.1	loss	0	1	0	0	0	Conrad	0	0	0	0	0	0	0	0	0	0	NO	0.102322
chr4	177548679	177549599	CNVE2179.1	gain	0	1	0	0	0	Conrad	0	0	0	0	0	0	0	0	0	0	NO	0.0188011
chr1	72895921	72896531	CNVE218.1	loss	0	1	0	0	0	Conrad	610	1	0	0	0	0	0	0	0	0	NO	0.0313738
chr4	178088137	178089363	CNVE2180.1	loss	0	9	0	0	0	Conrad	0	0	0	0	0	0	0	0	0	0	NO	0.144701
chr4	178612243	178623544	CNVE2182.1	loss	0	1	0	0	0	Conrad	0	0	11301	1	11301	1	0	0	0	0	NO	0.0969315
chr4	178704254	178725390	CNVE2183.1	loss	0	1	0	0	0	Conrad	0	0	0	0	21136	1	0	0	0	0	NO	0.069872
chr4	178831069	178847704	CNVE2184.1	loss	0	1	0	0	0	Conrad	0	0	0	0	4205	0.25278	1290	0.0775473	0	0	NO	0.08587
chr4	179121830	179130117	CNVE2185.1	loss	0	1	0	0	0	Conrad	0	0	0	0	8287	1	104	0.0125498	0	0	NO	0.092926
chr4	179477661	179483328	CNVE2186.1	loss	0	12	0	0	0	Conrad	0	0	0	0	0	0	0	0	0	0	NO	0.0297316
chr4	179523755	179533156	CNVE2187.1	gain	1	0	0	0	0	Conrad	0	0	0	0	0	0	0	0	0	0	NO	0.0187669
chr4	179753950	179759442	CNVE2189.1	gain	1	2	0	0	0	Conrad	0	0	0	0	0	0	0	0	0	0	NO	0.0249519
chr4	179757636	179759442	CNVE2189.2	gain	0	1	0	0	0	Conrad	0	0	0	0	0	0	0	0	0	0	NO	0
chr4	179769891	179771916	CNVE2190.1	loss	0	1	0	0	0	Conrad	0	0	0	0	0	0	0	0	0	0	NO	0.00111062
chr4	180142709	180143429	CNVE2191.1	gain	0	1	0	0	0	Conrad	0	0	0	0	0	0	0	0	0	0	NO	0.00622083
chr4	181372083	181376229	CNVE2192.1	loss	0	4	0	0	0	Conrad	0	0	0	0	0	0	0	0	0	0	NO	0.011371
chr4	181507497	181511310	CNVE2193.1	gain	0	1	0	0	0	Conrad	0	0	0	0	0	0	0	0	0	0	NO	0.023566
chr4	181972798	181977717	CNVE2195.1	gain	18	20	0	0	0	Conrad	0	0	4919	1	0	0	0	0	0	0	NO	0.02501
chr4	181974151	181976595	CNVE2195.2	gain	1	0	0	0	0	Conrad	0	0	2444	1	0	0	0	0	0	0	NO	0.00363584
chr4	182293552	182294187	CNVE2196.1	loss	12	1	9	8	7	both	0	0	0	0	635	1	0	0	0	0	NO	0.019348
chr4	182397278	182399949	CNVE2197.1	gain_loss	11	12	0	0	0	Conrad	0	0	0	0	0	0	0	0	2547	0.953575	NO	0.517429
chr4	183807065	183808993	CNVE2198.1	loss	2	0	2	2	3	both	0	0	0	0	1928	1	0	0	0	0	NO	0.0812038
chr4	183990615	183991140	CNVE2199.1	loss	1	0	0	0	0	Conrad	0	0	0	0	0	0	0	0	0	0	NO	0.0113205
chr1	76383308	76386505	CNVE220.1	loss	0	1	0	0	0	Conrad	0	0	0	0	3197	1	0	0	0	0	NO	0.066893
chr4	184222925	184225797	CNVE2201.1	loss	0	1	0	0	0	Conrad	0	0	0	0	0	0	0	0	0	0	NO	0
chr4	184384518	184388475	CNVE2203.1	loss	0	1	0	0	0	Conrad	0	0	0	0	3957	1	0	0	0	0	NO	0.0594925
chr4	184548881	184552195	CNVE2205.1	loss	0	5	0	0	0	Conrad	0	0	0	0	0	0	0	0	0	0	NO	0.0338368
chr4	184911463	184912935	CNVE2207.1	loss	6	3	0	0	0	Conrad	0	0	0	0	0	0	0	0	0	0	NO	0.0641073
chr4	184911463	184913522	CNVE2207.2	loss	1	0	0	0	0	Conrad	0	0	0	0	0	0	0	0	0	0	NO	0.0459879
chr4	185222559	185226500	CNVE2208.1	loss	0	1	0	0	0	Conrad	3941	1	0	0	0	0	0	0	0	0	NO	0.111775
chr4	185395008	185406175	CNVE2209.1	gain	19	20	1	1	0	both	0	0	0	0	0	0	0	0	0	0	NO	0.0489707
chr1	76878796	76884893	CNVE221.1	loss	1	2	0	0	0	Conrad	0	0	0	0	0	0	0	0	0	0	NO	0.0496014
chr4	186016351	186017176	CNVE2213.1	loss	0	1	0	0	0	Conrad	0	0	0	0	0	0	0	0	0	0	NO	0.00111636
chr4	186337254	186339192	CNVE2215.1	loss	0	1	0	0	0	Conrad	0	0	0	0	1938	1	0	0	0	0	NO	0.0628906
chr4	186678622	186681078	CNVE2217.1	gain	2	20	10	10	7	both	0	0	0	0	2456	1	0	0	0	0	NO	0.0448033
chr1	77547332	77554042	CNVE222.1	loss	0	1	0	0	0	Conrad	0	0	0	0	6710	1	1266	0.188674	0	0	NO	0.0759924
chr4	187330507	187335196	CNVE2221.1	gain	14	18	0	0	0	Conrad	0	0	0	0	304	0.0648326	304	0.0648326	0	0	NO	0.0406701
chr4	187330605	187348434	CNVE2221.2	gain	0	1	0	0	0	Conrad	0	0	0	0	206	0.0115542	206	0.0115542	0	0	NO	0.0139831
chr4	187590518	187594803	CNVE2225.1	gain	14	16	0	0	0	Conrad	0	0	0	0	4285	1	0	0	3915	0.913652	NO	0.00675029
chr4	188081010	188087480	CNVE2227.1	loss	0	2	0	0	0	Conrad	0	0	0	0	0	0	0	0	0	0	NO	0.0624083
chr4	188080721	188081194	CNVE2227.2	gain	1	0	0	0	0	Conrad	0	0	0	0	0	0	0	0	0	0	NO	0.0777463
chr4	188117466	188131790	CNVE2228.1	gain_loss	11	17	0	0	0	Conrad	0	0	0	0	0	0	0	0	14158	0.988411	NO	0.00482924
chr4	188224816	188225461	CNVE2229.1	loss	1	0	0	0	0	Conrad	0	0	0	0	0	0	0	0	0	0	NO	0.000207207
chr1	78421767	78424207	CNVE223.1	loss	2	6	0	0	1	both	0	0	0	0	0	0	0	0	0	0	NO	0.0770496
chr4	188278835	188280445	CNVE2230.1	loss	2	0	0	0	0	Conrad	0	0	0	0	0	0	0	0	0	0	NO	0.0692199
chr4	188890712	188920525	CNVE2231.1	loss	0	1	0	0	0	Conrad	0	0	0	0	0	0	0	0	0	0	NO	0.0199087
chr4	189309006	189312932	CNVE2232.1	gain_loss	7	15	0	0	0	Conrad	0	0	0	0	0	0	0	0	0	0	NO	0.00089441
chr4	189426977	189427912	CNVE2233.1	loss	5	3	0	0	0	Conrad	0	0	0	0	0	0	0	0	0	0	NO	0
chr4	189602606	189607519	CNVE2234.1	gain_loss	6	10	0	0	0	Conrad	0	0	0	0	4913	1	0	0	3938	0.801547	NO	0.00606089
chr4	189598091	189607555	CNVE2234.2	gain	0	2	0	0	0	Conrad	0	0	0	0	9464	1	0	0	3938	0.416103	NO	0.00766447
chr4	189661323	189668367	CNVE2235.1	loss	7	6	0	0	0	Conrad	0	0	0	0	7044	1	0	0	0	0	NO	0.280602
chr4	189987743	189989611	CNVE2237.1	loss	0	2	0	0	0	Conrad	0	0	0	0	0	0	0	0	0	0	NO	0.0048849
chr4	190032287	190033212	CNVE2238.1	loss	6	2	0	0	0	Conrad	0	0	0	0	0	0	0	0	0	0	NO	0.0190799
chr1	78606682	78608443	CNVE224.1	loss	0	2	0	0	0	Conrad	0	0	0	0	1049	0.595684	367	0.208404	0	0	NO	0.0659086
chr4	190131781	190133506	CNVE2240.1	gain_loss	5	5	0	0	0	Conrad	0	0	0	0	0	0	0	0	0	0	NO	0.000508406
chr4	190208957	190210802	CNVE2241.1	loss	7	6	0	0	0	Conrad	0	0	0	0	0	0	0	0	0	0	NO	0.00200325
chr4	190209047	190209850	CNVE2241.2	loss	1	0	0	0	0	Conrad	0	0	0	0	0	0	0	0	0	0	NO	0.0012802
chr4	190310908	190312054	CNVE2242.1	loss	0	1	0	0	0	Conrad	0	0	0	0	0	0	0	0	0	0	NO	0.000794066
chr4	190342673	190343558	CNVE2244.1	gain	0	3	0	0	0	Conrad	0	0	0	0	0	0	0	0	0	0	NO	0.239183
chr4	190390955	190393745	CNVE2245.1	loss	16	20	0	0	0	Conrad	0	0	0	0	0	0	0	0	2447	0.877061	NO	0.0400054
chr4	190428749	190437423	CNVE2246.1	loss	8	6	0	0	0	Conrad	0	0	0	0	0	0	0	0	0	0	NO	0.0213893
chr4	190435850	190437423	CNVE2246.2	loss	2	0	0	0	0	Conrad	0	0	0	0	0	0	0	0	0	0	NO	0.00500699
chr4	190465520	190467896	CNVE2247.1	gain_loss	16	7	0	0	0	Conrad	0	0	0	0	0	0	0	0	2182	0.91835	NO	0.00881692
chr1	79166231	79168427	CNVE225.1	loss	0	2	0	0	0	Conrad	0	0	0	0	2196	1	0	0	0	0	NO	0.0875583
chr1	79166231	79170324	CNVE225.2	loss	0	1	0	0	0	Conrad	0	0	0	0	4093	1	0	0	0	0	NO	0.0487112
chr4	190629891	190634894	CNVE2251.1	loss	0	3	0	0	0	Conrad	0	0	0	0	0	0	0	0	2921	0.58385	NO	0.51266
chr4	190705809	190922947	CNVE2253.1	gain	16	17	0	0	0	Conrad	217138	1	0	0	0	0	0	0	75016	0.345476	NO	0.0647574
chr4	190843170	190847559	CNVE2253.2	gain_loss	1	2	0	0	0	Conrad	4389	1	0	0	0	0	0	0	3244	0.739121	NO	0
chr4	190847433	190921192	CNVE2253.3	gain	1	1	0	0	0	Conrad	73759	1	0	0	0	0	0	0	1859	0.0252037	NO	0.0564428
chr4	190707169	190810803	CNVE2253.4	gain	1	0	0	0	0	Conrad	103634	1	0	0	0	0	0	0	69853	0.674036	NO	0.0687927
chr4	190809813	190810907	CNVE2253.5	gain	1	0	0	0	0	Conrad	1094	1	0	0	0	0	0	0	0	0	NO	0.166866
chr4	190994000	190995880	CNVE2254.1	gain_loss	2	0	0	0	0	Conrad	1880	1	0	0	0	0	0	0	0	0	NO	0.000287086
chr4	191004026	191005442	CNVE2255.1	loss	6	12	0	0	0	Conrad	1416	1	0	0	0	0	0	0	0	0	NO	0.06006
chr4	191248395	191263030	CNVE2258.1	gain	2	2	0	0	0	Conrad	0	0	0	0	0	0	0	0	13995	0.956269	NO	0.0111394
chr4	191182042	191222546	CNVE2258.3	gain	0	1	0	0	0	Conrad	0	0	0	0	2890	0.071351	2083	0.051427	40504	1	NO	0.0894133
chr4	191203774	191219784	CNVE2258.4	gain	1	0	0	0	0	Conrad	0	0	0	0	0	0	0	0	16010	1	NO	0.0754471
chr4	191215894	191220010	CNVE2258.5	gain	1	0	0	0	0	Conrad	0	0	0	0	0	0	0	0	4116	1	NO	0.296166
chr1	79994271	79995549	CNVE226.1	gain_loss	7	14	0	0	0	Conrad	0	0	0	0	0	0	0	0	0	0	NO	0.0268818
chr1	79993560	79995969	CNVE226.2	gain	0	4	0	0	0	Conrad	0	0	0	0	0	0	0	0	0	0	NO	0.0898086
chr5	126979	129390	CNVE2260.1	loss	0	1	1	0	0	both	0	0	0	0	0	0	0	0	0	0	NO	7.15495e-05
chr5	153298	155370	CNVE2262.1	gain_loss	2	10	0	0	0	Conrad	2072	1	0	0	0	0	0	0	0	0	NO	0.0155878
chr5	216784	219852	CNVE2263.1	loss	3	1	0	0	0	Conrad	3068	1	0	0	3068	1	0	0	0	0	NO	0.0105969
chr5	310532	315657	CNVE2265.1	loss	5	10	0	0	0	Conrad	5125	1	0	0	0	0	0	0	5125	1	NO	0.0120527
chr5	311502	319852	CNVE2265.2	loss	0	3	0	0	0	Conrad	8350	1	0	0	0	0	0	0	8350	1	NO	0.0149479
chr5	442603	446119	CNVE2268.1	loss	0	4	0	0	0	Conrad	3516	1	0	0	3516	1	0	0	0	0	NO	1.87915e-05
chr1	80565066	80569483	CNVE227.2	loss	0	1	0	0	0	Conrad	0	0	0	0	0	0	0	0	0	0	NO	0.0291827
chr5	539796	540706	CNVE2273.1	gain	9	19	0	0	0	Conrad	910	1	0	0	910	1	0	0	0	0	NO	0
chr5	605043	608244	CNVE2276.1	loss	1	4	0	0	0	Conrad	3201	1	0	0	0	0	0	0	0	0	NO	0.0529537
chr5	681580	682120	CNVE2278.1	gain	9	17	0	0	0	Conrad	540	1	0	0	540	1	0	0	0	0	NO	0.000985185
chr5	682175	686865	CNVE2278.2	loss	6	8	0	0	0	Conrad	4690	1	0	0	4690	1	0	0	0	0	NO	0.000770241
chr5	700618	704908	CNVE2279.1	loss	2	5	0	0	0	Conrad	4290	1	0	0	4290	1	112	0.0261072	0	0	NO	0.0955795
chr1	81175548	81176808	CNVE228.1	gain	4	2	0	0	0	Conrad	0	0	0	0	0	0	0	0	0	0	NO	0.0516643
chr1	81175548	81190695	CNVE228.2	gain	0	1	0	0	0	Conrad	0	0	0	0	0	0	0	0	0	0	NO	0.0268953
chr5	801796	802806	CNVE2280.1	gain	9	2	0	0	0	Conrad	1010	1	1010	1	0	0	0	0	1010	1	YES	0.00101881
chr5	731066	903941	CNVE2280.3	gain	6	16	0	0	0	Conrad	172875	1	127152	0.735514	70664	0.408758	7056	0.0408156	167491	0.968856	YES	0.0240907
chr5	719715	721680	CNVE2280.4	loss	0	3	5	4	4	both	1965	1	0	0	1965	1	0	0	0	0	NO	0.00280967
chr5	865074	878564	CNVE2280.5	loss	0	2	0	0	0	Conrad	13490	1	13490	1	13490	1	1169	0.0866568	10296	0.763232	YES	0.0643996
chr5	731168	744900	CNVE2280.6	gain	0	2	0	0	0	Conrad	13732	1	0	0	13732	1	725	0.0527964	12636	0.920186	NO	0.0209346
chr5	746949	755020	CNVE2280.7	gain	0	1	0	0	0	Conrad	8071	1	0	0	0	0	0	0	8071	1	NO	0.00133057
chr5	878644	896918	CNVE2280.8	gain	0	1	0	0	0	Conrad	18274	1	14723	0.80568	18274	1	3176	0.173799	18274	1	YES	0.00516324
chr5	931264	933989	CNVE2281.1	gain	2	11	0	0	0	Conrad	2725	1	0	0	2725	1	229	0.0840367	2695	0.988991	NO	0.0847847
chr5	949529	953291	CNVE2282.1	gain_loss	1	7	0	0	0	Conrad	3762	1	0	0	3762	1	130	0.0345561	2766	0.735247	NO	0.0349256
chr5	1092703	1102393	CNVE2283.2	gain_loss	1	3	0	0	0	Conrad	9690	1	0	0	0	0	0	0	0	0	NO	7.02443e-05
chr5	1054717	1075260	CNVE2283.3	loss	0	1	0	0	0	Conrad	20543	1	0	0	13093	0.637346	146	0.00710704	0	0	NO	0.0209112
chr5	1079665	1102143	CNVE2283.5	loss	0	1	0	0	0	Conrad	22478	1	0	0	12260	0.545422	1831	0.0814574	0	0	NO	0.0347252
chr5	1092265	1093348	CNVE2283.6	loss	1	0	0	1	0	both	1083	1	0	0	0	0	0	0	0	0	NO	0
chr5	1123062	1126452	CNVE2284.1	gain_loss	11	16	0	0	0	Conrad	3390	1	0	0	3390	1	0	0	2490	0.734513	NO	2.53036e-05
chr5	1223372	1223922	CNVE2286.1	gain	4	2	0	0	0	Conrad	550	1	550	1	0	0	0	0	0	0	YES	0
chr5	1231138	1233723	CNVE2287.1	loss	15	3	8	10	10	both	2585	1	2585	1	582	0.225145	168	0.0649903	0	0	YES	0
chr5	1244347	1245032	CNVE2288.1	gain	0	1	0	0	0	Conrad	685	1	685	1	0	0	0	0	0	0	YES	0.246102
chr5	1244697	1245362	CNVE2288.2	loss	0	1	0	0	0	Conrad	665	1	665	1	0	0	0	0	0	0	YES	0.0984105
chr1	82576604	82578358	CNVE229.1	gain	1	0	0	0	0	Conrad	0	0	0	0	0	0	0	0	0	0	NO	0.0377377
chr5	1382580	1383200	CNVE2292.1	gain	0	1	0	0	0	Conrad	620	1	0	0	620	1	0	0	0	0	NO	0.000383871
chr5	1386043	1386897	CNVE2293.1	loss	1	13	0	0	0	Conrad	854	1	0	0	854	1	0	0	0	0	NO	0.087356
chr5	1673571	1677351	CNVE2297.1	gain	1	0	0	0	0	Conrad	3780	1	0	0	3780	1	0	0	3780	1	NO	0
chr5	1684508	1689570	CNVE2298.1	loss	1	0	0	0	0	Conrad	5062	1	0	0	2612	0.516002	461	0.0910707	5062	1	NO	0.041937
chr1	2604552	2624042	CNVE23.1	gain	8	0	0	0	0	Conrad	0	0	0	0	0	0	0	0	17783	0.912417	NO	0.00188437
chr1	2577782	2604497	CNVE23.2	loss	5	0	0	0	0	Conrad	0	0	0	0	0	0	0	0	26714	0.999963	NO	0.00273435
chr1	2563111	2624042	CNVE23.3	gain_loss	4	12	0	0	0	Conrad	0	0	0	0	0	0	0	0	49025	0.804599	NO	0.00307566
chr1	2555784	2556619	CNVE23.4	gain	1	0	0	0	0	Conrad	0	0	0	0	0	0	0	0	0	0	NO	0.372207
chr1	2573507	2578207	CNVE23.5	gain	1	0	0	0	0	Conrad	0	0	0	0	0	0	0	0	4700	1	NO	0.00391362
chr1	2621842	2624042	CNVE23.6	loss	0	1	0	0	0	Conrad	0	0	0	0	0	0	0	0	2200	1	NO	0.00100274
chr1	83370836	83727807	CNVE230.1	gain	0	1	0	0	0	Conrad	356971	1	0	0	8717	0.0244194	734	0.00205619	356564	0.99886	NO	0.0936995
chr1	83580353	83587234	CNVE230.2	loss	1	0	0	0	0	Conrad	6881	1	0	0	0	0	0	0	6881	1	NO	0.0989829
chr5	1910949	1911599	CNVE2302.1	loss	3	10	0	0	0	Conrad	0	0	0	0	0	0	0	0	0	0	NO	0.0180569
chr5	1977604	1978111	CNVE2304.1	loss	10	15	8	8	8	both	0	0	0	0	0	0	0	0	0	0	NO	0.00723866
chr5	2004028	2004678	CNVE2305.1	gain	0	1	0	0	0	Conrad	650	1	0	0	0	0	0	0	0	0	NO	0.119171
chr5	2008918	2009803	CNVE2306.1	loss	1	0	0	0	0	Conrad	885	1	0	0	0	0	0	0	0	0	NO	0.338293
chr5	2134956	2136090	CNVE2307.1	gain	13	8	0	0	0	Conrad	1134	1	0	0	0	0	0	0	0	0	NO	0
chr5	2198085	2200910	CNVE2308.1	loss	2	5	0	0	0	Conrad	0	0	0	0	0	0	0	0	0	0	NO	0.116229
chr1	83898773	83899674	CNVE231.1	loss	1	0	0	0	0	Conrad	0	0	0	0	901	1	0	0	0	0	NO	0.0551953
chr5	2332465	2333940	CNVE2310.1	loss	0	1	0	0	0	Conrad	0	0	0	0	0	0	0	0	0	0	NO	0.127528
chr5	2543433	2544693	CNVE2311.1	loss	4	6	0	0	0	Conrad	0	0	0	0	0	0	0	0	0	0	NO	0.000177778
chr5	2543114	2544757	CNVE2311.2	gain	1	0	0	0	0	Conrad	0	0	0	0	0	0	0	0	0	0	NO	0.000289714
chr5	2571710	2572182	CNVE2312.1	loss	0	7	0	0	0	Conrad	0	0	0	0	0	0	0	0	0	0	NO	0.254242
chr5	2592267	2595312	CNVE2313.1	loss	1	2	0	0	0	Conrad	0	0	0	0	0	0	0	0	0	0	NO	0.0761366
chr5	2765700	2768340	CNVE2314.1	loss	0	1	0	0	0	Conrad	0	0	0	0	0	0	0	0	0	0	NO	0.00261932
chr5	2822433	2830414	CNVE2315.1	loss	0	1	0	1	5	both	0	0	0	0	0	0	0	0	0	0	NO	0.0214578
chr5	2872106	2874221	CNVE2316.1	loss	0	4	0	0	0	Conrad	0	0	0	0	0	0	0	0	0	0	NO	0.0939083
chr5	2915645	2916380	CNVE2317.1	loss	1	0	0	0	0	Conrad	0	0	0	0	0	0	0	0	0	0	NO	0
chr5	2926710	2928151	CNVE2318.1	gain	7	11	0	0	0	Conrad	0	0	0	0	0	0	0	0	0	0	NO	0.00148161
chr5	2927347	2928000	CNVE2318.2	gain	2	1	0	0	0	Conrad	0	0	0	0	0	0	0	0	0	0	NO	0.00249005
chr1	84160949	84161528	CNVE232.1	loss	0	1	0	0	0	Conrad	0	0	0	0	579	1	0	0	0	0	NO	0.186485
chr5	3690075	3692413	CNVE2320.1	loss	4	1	0	0	0	Conrad	0	0	0	0	0	0	0	0	2110	0.902481	NO	0.000266287
chr5	3712736	3713509	CNVE2321.1	loss	0	1	2	1	1	both	0	0	0	0	0	0	0	0	0	0	NO	0.00470893
chr5	4378180	4378851	CNVE2323.1	gain	0	1	0	0	0	Conrad	0	0	0	0	0	0	0	0	0	0	NO	0.00200149
chr5	4518031	4519632	CNVE2324.1	loss	0	1	0	0	0	Conrad	0	0	0	0	0	0	0	0	0	0	NO	0.00935603
chr5	4895976	4897522	CNVE2325.1	loss	2	0	0	0	0	Conrad	0	0	0	0	0	0	0	0	0	0	NO	0.178338
chr5	5160888	5162888	CNVE2326.1	loss	0	1	0	2	0	both	0	0	0	0	0	0	0	0	0	0	NO	0.000176
chr5	5731837	5733889	CNVE2328.1	loss	0	1	0	0	0	Conrad	0	0	0	0	0	0	0	0	0	0	NO	0.00880117
chr5	5738176	5739358	CNVE2329.1	loss	0	1	0	0	0	Conrad	0	0	0	0	0	0	0	0	0	0	NO	0.00623435
chr1	84484209	84488397	CNVE233.1	loss	1	10	6	6	5	both	0	0	0	0	0	0	0	0	0	0	NO	0.0865458
chr5	6423038	6424749	CNVE2330.1	loss	0	1	0	0	0	Conrad	0	0	0	0	0	0	0	0	0	0	NO	0.00171596
chr5	7229867	7253482	CNVE2332.1	loss	2	0	0	0	0	Conrad	0	0	0	0	0	0	0	0	0	0	NO	0.0348429
chr5	7614828	7615288	CNVE2334.1	loss	2	0	0	0	0	Conrad	0	0	0	0	460	1	0	0	0	0	NO	0.0084087
chr5	7889944	7893867	CNVE2335.1	loss	0	1	0	0	0	Conrad	0	0	0	0	3923	1	0	0	0	0	NO	0.0376974
chr5	7970069	7973516	CNVE2336.1	loss	1	0	0	0	0	Conrad	3447	1	0	0	0	0	0	0	0	0	NO	0.0114537
chr5	8066215	8077076	CNVE2337.1	gain	1	2	0	0	0	Conrad	0	0	0	0	0	0	0	0	0	0	NO	0.0217649
chr5	8070606	8077076	CNVE2337.2	gain	2	1	0	0	0	Conrad	0	0	0	0	0	0	0	0	0	0	NO	0.0138674
chr5	8070606	8073646	CNVE2337.3	gain	0	4	0	0	0	Conrad	0	0	0	0	0	0	0	0	0	0	NO	2.96053e-05
chr5	8071714	8073646	CNVE2337.4	gain	2	1	0	0	0	Conrad	0	0	0	0	0	0	0	0	0	0	NO	4.65839e-05
chr5	8267057	8268449	CNVE2338.1	gain	0	1	0	0	0	Conrad	0	0	0	0	0	0	0	0	0	0	NO	0.00268103
chr5	8308770	8313730	CNVE2339.1	loss	2	0	0	0	0	Conrad	0	0	0	0	0	0	0	0	0	0	NO	0.0221294
chr1	84668422	84672134	CNVE234.1	loss	0	1	0	0	0	Conrad	0	0	0	0	0	0	0	0	0	0	NO	0.107982
chr5	8755908	8801681	CNVE2341.1	loss	3	0	0	0	0	Conrad	0	0	0	0	0	0	0	0	0	0	NO	0.0255129
chr5	8828955	8833362	CNVE2342.1	gain	0	1	0	0	0	Conrad	0	0	0	0	0	0	0	0	0	0	NO	0.0130343
chr5	10326930	10327951	CNVE2344.1	gain	7	11	0	0	0	Conrad	0	0	0	0	0	0	0	0	0	0	NO	0.0016621
chr5	10326006	10327951	CNVE2344.2	gain	3	5	0	0	0	Conrad	0	0	0	0	0	0	0	0	0	0	NO	0.000889974
chr5	10580384	10585113	CNVE2345.1	loss	0	1	0	0	0	Conrad	0	0	0	0	0	0	0	0	0	0	NO	0.0152542
chr5	10691792	10693693	CNVE2347.2	loss	1	0	0	0	0	Conrad	0	0	0	0	0	0	0	0	0	0	NO	0.000782108
chr5	11200104	11201545	CNVE2352.1	gain	0	2	0	0	0	Conrad	0	0	0	0	1441	1	0	0	0	0	NO	0.002483
chr5	12480290	12481783	CNVE2357.1	loss	0	2	0	0	0	Conrad	1493	1	0	0	0	0	0	0	0	0	NO	0.030134
chr5	12480934	12481975	CNVE2357.2	loss	0	2	0	0	0	Conrad	1041	1	0	0	0	0	0	0	0	0	NO	0.0138886
chr5	12728510	12812105	CNVE2358.1	loss	1	1	1	0	0	both	72309	0.864992	24704	0.29552	83595	1	102	0.00122017	0	0	YES	0.0401203
chr5	12863977	12873331	CNVE2359.1	loss	16	1	2	2	3	both	0	0	0	0	0	0	0	0	0	0	NO	0.0310389
chr1	85746606	85778249	CNVE236.1	gain	1	1	0	0	1	both	0	0	0	0	31643	1	0	0	0	0	NO	0.110583
chr5	12904702	12906682	CNVE2360.1	loss	1	0	0	0	0	Conrad	0	0	0	0	0	0	0	0	0	0	NO	0.00729596
chr5	13468392	13475923	CNVE2361.1	gain	1	0	0	0	0	Conrad	0	0	0	0	0	0	0	0	0	0	NO	0.0665089
chr5	14593834	14594793	CNVE2364.1	loss	0	3	0	0	0	Conrad	0	0	0	0	0	0	0	0	0	0	NO	0
chr5	15048242	15053583	CNVE2368.1	gain	1	0	0	0	0	Conrad	0	0	0	0	0	0	0	0	0	0	NO	0.0165553
chr5	15281040	15283988	CNVE2369.1	loss	0	2	0	0	0	Conrad	0	0	0	0	0	0	0	0	0	0	NO	0.00650916
chr1	86069229	86070139	CNVE237.1	loss	2	0	0	0	0	Conrad	0	0	0	0	910	1	0	0	0	0	NO	0.0513967
chr5	15772329	15773964	CNVE2370.1	loss	2	3	1	1	0	both	0	0	0	0	1635	1	0	0	0	0	NO	0.0215346
chr5	16177833	16178678	CNVE2371.1	loss	2	0	0	0	0	Conrad	0	0	0	0	845	1	0	0	0	0	NO	0.0143538
chr5	16203030	16203746	CNVE2372.1	loss	1	5	0	0	0	Conrad	0	0	0	0	716	1	0	0	0	0	NO	0.045757
chr5	16923107	16923711	CNVE2375.1	loss	0	1	0	0	0	Conrad	0	0	0	0	604	1	0	0	0	0	NO	0.00549503
chr5	16942714	16944025	CNVE2376.1	loss	0	1	0	0	0	Conrad	0	0	0	0	1311	1	0	0	0	0	NO	0.103741
chr5	17027643	17031522	CNVE2377.1	loss	0	3	0	0	0	Conrad	0	0	0	0	0	0	0	0	0	0	NO	0.0253024
chr5	17052166	17065826	CNVE2378.1	loss	1	0	0	0	0	Conrad	0	0	0	0	0	0	0	0	0	0	NO	0.0761848
chr5	17395748	17410008	CNVE2379.1	loss	1	0	0	0	0	Conrad	0	0	0	0	1188	0.08331	1188	0.08331	0	0	NO	0.0889328
chr1	86173335	86177263	CNVE238.1	loss	3	2	5	3	4	both	0	0	0	0	3928	1	0	0	0	0	NO	0.056318
chr5	17517679	17524244	CNVE2380.1	loss	1	2	0	0	0	Conrad	6565	1	0	0	0	0	0	0	0	0	NO	0.0539619
chr5	17570216	17649548	CNVE2381.1	gain_loss	5	8	0	0	0	Conrad	79332	1	0	0	0	0	0	0	78748	0.992639	NO	0.0808397
chr5	17663938	17668163	CNVE2381.2	gain_loss	2	1	0	0	0	Conrad	4225	1	0	0	0	0	0	0	4225	1	NO	0.106635
chr5	17642863	17676230	CNVE2381.3	loss	1	1	0	0	0	Conrad	33367	1	0	0	0	0	0	0	33367	1	NO	0.0924463
chr5	17561536	17570271	CNVE2381.5	gain	0	1	0	0	0	Conrad	8735	1	0	0	0	0	0	0	8735	1	NO	0.116124
chr5	17666675	17708900	CNVE2381.6	loss	0	1	0	0	2	both	42225	1	0	0	0	0	0	0	9588	0.227069	NO	0.0857159
chr5	17744739	17751224	CNVE2382.1	gain	6	4	0	0	0	Conrad	6485	1	0	0	0	0	0	0	0	0	NO	0.0215992
chr5	18909031	18910797	CNVE2384.1	loss	3	4	1	0	1	both	0	0	0	0	0	0	0	0	0	0	NO	0.0181631
chr5	18957294	18957757	CNVE2385.1	gain	2	0	0	0	0	Conrad	0	0	0	0	0	0	0	0	0	0	NO	0.0179244
chr5	19258846	19267989	CNVE2386.1	loss	0	4	0	0	0	Conrad	0	0	0	0	0	0	0	0	0	0	NO	0.0330645
chr5	19313683	19323393	CNVE2387.1	loss	0	2	0	0	0	Conrad	0	0	0	0	0	0	0	0	0	0	NO	0.0439037
chr5	19411003	19412168	CNVE2388.1	gain_loss	6	7	0	0	0	Conrad	0	0	0	0	0	0	0	0	0	0	NO	0.0242944
chr5	19411532	19412168	CNVE2388.2	gain_loss	3	0	0	0	0	Conrad	0	0	0	0	0	0	0	0	0	0	NO	0.0431557
chr5	19410578	19412168	CNVE2388.3	gain	1	0	0	0	0	Conrad	0	0	0	0	0	0	0	0	0	0	NO	0.0328113
chr5	19421136	19432014	CNVE2389.1	gain	0	1	0	0	0	Conrad	0	0	0	0	0	0	0	0	0	0	NO	0.0328478
chr1	87296221	87297034	CNVE239.1	loss	0	1	0	0	0	Conrad	0	0	0	0	813	1	0	0	0	0	NO	0.0699557
chr5	20162961	20166880	CNVE2390.1	loss	0	1	0	0	0	Conrad	0	0	0	0	3919	1	0	0	0	0	NO	0.0201957
chr5	20455711	20464643	CNVE2391.1	loss	0	4	0	0	0	Conrad	0	0	0	0	8932	1	0	0	0	0	NO	0.0278127
chr5	20472720	20480111	CNVE2392.1	loss	0	1	0	0	0	Conrad	0	0	0	0	7391	1	0	0	0	0	NO	0.0560697
chr5	20868351	20870550	CNVE2393.1	loss	5	2	0	0	0	Conrad	0	0	0	0	2199	1	0	0	2199	1	NO	0.136065
chr5	21304663	21427464	CNVE2394.1	gain	11	10	0	0	0	Conrad	0	0	0	0	0	0	0	0	119371	0.972069	NO	0.154527
chr5	21485958	21488203	CNVE2395.1	loss	13	8	0	0	0	Conrad	0	0	0	0	0	0	0	0	0	0	NO	0
chr5	21513326	21546234	CNVE2395.2	gain_loss	4	3	0	0	0	Conrad	0	0	0	0	32908	1	623	0.0189316	32908	1	NO	0.0449496
chr5	21533762	21561508	CNVE2395.3	gain_loss	5	1	0	0	0	Conrad	0	0	0	0	27746	1	135	0.00486557	25118	0.905284	NO	0.0613498
chr5	21487748	21561371	CNVE2395.4	gain	2	1	0	0	0	Conrad	0	0	0	0	65981	0.896201	2523	0.0342692	69910	0.949567	NO	0.0436632
chr5	21486619	21487680	CNVE2395.5	loss	0	1	0	0	0	Conrad	0	0	0	0	0	0	0	0	0	0	NO	0
chr5	21513256	21523814	CNVE2395.6	gain	1	0	0	0	0	Conrad	0	0	0	0	10558	1	32	0.00303088	10558	1	NO	0.0133479
chr5	21648363	21650531	CNVE2396.1	loss	3	1	0	0	0	Conrad	0	0	0	0	0	0	0	0	0	0	NO	0.00110055
chr5	21952601	22053146	CNVE2397.1	gain	11	6	0	0	0	Conrad	0	0	559	0.0055597	100545	1	295	0.00293401	79939	0.795057	NO	0.0654752
chr5	22013659	22061452	CNVE2397.2	gain	2	4	0	0	0	Conrad	0	0	0	0	47793	1	0	0	37640	0.787563	NO	0.0614099
chr5	21971203	22028304	CNVE2397.3	gain_loss	2	2	0	0	0	Conrad	0	0	0	0	57101	1	295	0.00516628	56944	0.99725	NO	0.0675776
chr5	21971266	21992681	CNVE2397.4	gain	1	0	0	0	0	Conrad	0	0	0	0	21415	1	0	0	21321	0.995611	NO	0.028113
chr5	22051831	22054302	CNVE2397.5	loss	0	1	0	0	0	Conrad	0	0	0	0	2471	1	0	0	0	0	NO	0.00823351
chr5	22160609	22166983	CNVE2398.1	gain	7	3	0	0	0	Conrad	0	0	0	0	6374	1	0	0	6365	0.998588	NO	0.091139
chr5	23938693	23941114	CNVE2399.1	gain_loss	6	5	0	0	0	Conrad	0	0	0	0	0	0	0	0	0	0	NO	0
chr5	23920002	23940943	CNVE2399.2	gain	1	0	0	0	0	Conrad	0	0	0	0	0	0	0	0	0	0	NO	0.0226546
chr1	2674115	2684820	CNVE24.1	gain_loss	2	11	0	0	0	Conrad	0	0	0	0	0	0	0	0	8510	0.794956	NO	0.00987601
chr1	2674115	2674660	CNVE24.2	gain	1	0	0	0	0	Conrad	0	0	0	0	0	0	0	0	0	0	NO	5.50459e-05
chr1	87385827	87386846	CNVE240.1	gain	2	3	0	0	0	Conrad	0	0	0	0	1019	1	0	0	0	0	NO	0.0185172
chr5	24606208	24613318	CNVE2400.1	loss	0	1	0	0	0	Conrad	0	0	0	0	7110	1	0	0	0	0	NO	0.0410724
chr5	24814120	24821649	CNVE2401.1	loss	0	1	0	0	0	Conrad	0	0	0	0	0	0	0	0	0	0	NO	0.0533714
chr5	25857601	25859545	CNVE2402.1	loss	1	0	0	0	0	Conrad	0	0	0	0	0	0	0	0	0	0	NO	0.00128549
chr5	25925534	25927649	CNVE2403.1	loss	0	3	0	0	0	Conrad	0	0	0	0	0	0	0	0	0	0	NO	0.0102903
chr5	26126891	26127394	CNVE2404.1	loss	0	1	0	0	0	Conrad	0	0	0	0	0	0	0	0	0	0	NO	0.0064493
chr5	26420914	26421420	CNVE2406.1	loss	1	0	0	0	0	Conrad	0	0	0	0	0	0	0	0	0	0	NO	0.130887
chr5	26832459	26837664	CNVE2407.1	gain_loss	11	14	3	3	4	both	0	0	0	0	0	0	0	0	0	0	NO	0.0329047
chr5	27559816	27562150	CNVE2408.1	loss	2	0	0	0	0	Conrad	0	0	0	0	0	0	0	0	0	0	NO	0.0436624
chr5	28252380	28261086	CNVE2410.1	loss	0	8	0	0	0	Conrad	0	0	8706	1	0	0	0	0	0	0	NO	0.0221867
chr5	28281240	28288839	CNVE2411.1	loss	0	5	0	0	0	Conrad	0	0	7599	1	0	0	0	0	0	0	NO	0.0244987
chr5	28526764	28531371	CNVE2412.1	gain	19	19	0	0	0	Conrad	0	0	4607	1	0	0	0	0	0	0	NO	0.0119928
chr5	28574225	28575353	CNVE2413.1	loss	0	2	0	0	0	Conrad	0	0	1128	1	0	0	0	0	0	0	NO	0.0172535
chr5	28968011	28968756	CNVE2414.1	loss	1	1	0	0	0	Conrad	0	0	745	1	0	0	0	0	0	0	NO	0.0292725
chr5	28963356	28968486	CNVE2414.2	loss	1	0	0	0	0	Conrad	0	0	5130	1	0	0	0	0	2580	0.502924	NO	0.0270361
chr5	29657546	29673180	CNVE2417.1	gain	2	0	0	0	0	Conrad	0	0	0	0	0	0	0	0	0	0	NO	0.0333823
chr1	88652065	88679387	CNVE242.1	gain	1	0	0	0	0	Conrad	0	0	0	0	0	0	0	0	0	0	NO	0.00344389
chr5	30953814	30954359	CNVE2421.1	gain	1	0	0	0	0	Conrad	0	0	0	0	0	0	0	0	0	0	NO	0.00193578
chr5	31383043	31383992	CNVE2422.1	loss	0	1	0	0	0	Conrad	0	0	0	0	0	0	0	0	0	0	NO	0.334949
chr5	31388278	31389965	CNVE2423.1	loss	2	0	0	0	0	Conrad	0	0	0	0	0	0	0	0	0	0	NO	0.0544493
chr5	31926746	31930615	CNVE2424.1	loss	1	0	0	0	0	Conrad	0	0	0	0	3869	1	0	0	0	0	NO	0.0290186
chr5	33147380	33148442	CNVE2426.1	loss	0	5	0	0	0	Conrad	0	0	0	0	0	0	0	0	0	0	NO	0
chr5	33147305	33148059	CNVE2426.2	loss	0	1	0	0	0	Conrad	0	0	0	0	0	0	0	0	0	0	NO	0
chr5	33724463	33725395	CNVE2428.1	loss	1	0	0	0	0	Conrad	0	0	0	0	932	1	0	0	0	0	NO	0.00572747
chr5	34110086	34120459	CNVE2429.1	loss	0	1	0	0	0	Conrad	0	0	0	0	0	0	0	0	10373	1	NO	0.0552654
chr1	88867104	88867896	CNVE243.1	loss	2	3	1	0	1	both	0	0	0	0	0	0	0	0	0	0	NO	0.199227
chr5	34214420	34233154	CNVE2430.1	loss	4	2	0	0	0	Conrad	0	0	0	0	0	0	0	0	18734	1	NO	0.0277601
chr5	34207383	34299116	CNVE2430.2	gain	11	8	0	0	0	Conrad	0	0	0	0	0	0	0	0	91732	0.999989	NO	0.262903
chr5	34223832	34235075	CNVE2430.3	gain	1	0	0	0	0	Conrad	0	0	0	0	0	0	0	0	11243	1	NO	0.0263626
chr5	34225790	34228960	CNVE2430.4	loss	0	1	0	0	0	Conrad	0	0	0	0	0	0	0	0	3170	1	NO	0.00386052
chr5	34726338	34727364	CNVE2432.1	loss	1	0	0	0	0	Conrad	0	0	1026	1	1026	1	0	0	0	0	NO	0.108268
chr5	35748898	35750109	CNVE2434.1	gain	0	1	0	0	0	Conrad	0	0	0	0	1211	1	0	0	0	0	NO	0.0570273
chr5	36746247	36746819	CNVE2435.1	loss	0	1	0	0	0	Conrad	0	0	0	0	0	0	0	0	0	0	NO	0.116865
chr5	37290450	37292618	CNVE2436.1	loss	2	0	0	0	0	Conrad	0	0	0	0	0	0	0	0	0	0	NO	0
chr5	37516928	37523332	CNVE2437.1	loss	2	1	0	0	0	Conrad	0	0	0	0	6404	1	0	0	6404	1	NO	0.0226777
chr5	38008323	38010301	CNVE2439.1	loss	0	1	0	0	0	Conrad	0	0	0	0	0	0	0	0	0	0	NO	0.056317
chr1	89249007	89251114	CNVE244.1	gain	18	19	4	3	4	both	0	0	0	0	2107	1	494	0.234457	0	0	NO	0.132849
chr5	40004712	40007532	CNVE2442.1	loss	0	1	0	0	0	Conrad	0	0	0	0	0	0	0	0	0	0	NO	0.0260525
chr5	41937628	41939416	CNVE2443.1	loss	0	5	0	0	0	Conrad	0	0	0	0	0	0	0	0	0	0	NO	0.0745095
chr5	42127774	42131656	CNVE2444.1	loss	0	2	0	0	0	Conrad	0	0	0	0	0	0	0	0	0	0	NO	0.0321917
chr5	42664005	42667027	CNVE2445.1	loss	6	14	0	0	0	Conrad	0	0	0	0	3022	1	66	0.0218398	0	0	NO	0.0686456
chr5	42665570	42666150	CNVE2445.2	loss	1	0	0	0	0	Conrad	0	0	0	0	580	1	0	0	0	0	NO	0.0807586
chr5	45040519	45050251	CNVE2447.1	gain_loss	17	18	0	5	3	both	0	0	0	0	0	0	0	0	0	0	NO	0.0286254
chr5	45227446	45229576	CNVE2448.1	loss	2	0	0	0	0	Conrad	0	0	0	0	0	0	0	0	0	0	NO	0.0228
chr5	45562768	45563727	CNVE2449.1	loss	1	1	0	0	0	Conrad	0	0	0	0	959	1	0	0	0	0	NO	0.00618211
chr5	45985558	46007533	CNVE2450.1	loss	0	4	0	0	0	Conrad	0	0	0	0	0	0	0	0	0	0	NO	nan
chr5	46180536	46181308	CNVE2451.1	loss	0	3	0	0	0	Conrad	0	0	0	0	0	0	0	0	0	0	NO	nan
chr5	46201822	46221705	CNVE2452.1	loss	0	2	0	0	0	Conrad	0	0	0	0	0	0	0	0	0	0	NO	nan
chr5	46250539	46256026	CNVE2453.1	loss	0	2	0	0	0	Conrad	0	0	0	0	0	0	0	0	0	0	NO	nan
chr5	46306205	46311844	CNVE2454.1	gain_loss	6	4	0	0	0	Conrad	0	0	0	0	0	0	0	0	0	0	NO	nan
chr5	46307285	46441116	CNVE2454.2	gain	0	2	0	0	0	Conrad	0	0	0	0	0	0	0	0	0	0	NO	nan
chr5	46309210	46311594	CNVE2454.3	loss	2	0	0	0	0	Conrad	0	0	0	0	0	0	0	0	0	0	NO	nan
chr5	46364625	46368182	CNVE2454.4	gain	0	1	0	0	0	Conrad	0	0	0	0	0	0	0	0	0	0	NO	nan
chr5	49441520	49520914	CNVE2455.1	gain	1	2	0	0	0	Conrad	0	0	0	0	0	0	0	0	0	0	NO	nan
chr5	49441520	49477855	CNVE2455.2	gain	9	8	0	0	0	Conrad	0	0	0	0	0	0	0	0	0	0	NO	nan
chr5	49441520	49598084	CNVE2455.3	gain	3	4	0	0	0	Conrad	0	0	0	0	0	0	0	0	0	0	NO	0.0111106
chr5	49921669	49970212	CNVE2456.2	gain	1	0	0	0	0	Conrad	0	0	7623	0.157036	0	0	0	0	48543	1	NO	0.0668884
chr5	50270083	50274854	CNVE2457.1	loss	5	4	0	0	0	Conrad	0	0	0	0	0	0	0	0	0	0	NO	0
chr5	51613204	51615294	CNVE2458.1	loss	0	2	0	0	0	Conrad	0	0	0	0	0	0	0	0	0	0	NO	0.142744
chr5	52494608	52495458	CNVE2459.1	gain_loss	1	1	9	8	7	both	0	0	0	0	0	0	0	0	0	0	NO	0.0236242
chr1	89794669	89795405	CNVE246.1	loss	0	1	0	0	0	Conrad	0	0	0	0	736	1	0	0	0	0	NO	0.0268927
chr5	53089532	53095516	CNVE2461.1	loss	0	1	0	0	0	Conrad	0	0	0	0	0	0	0	0	0	0	NO	0.0695603
chr5	54283067	54283791	CNVE2464.1	loss	0	2	0	0	0	Conrad	0	0	0	0	0	0	0	0	0	0	NO	0.0403978
chr5	55454278	55455878	CNVE2465.1	loss	0	2	0	0	0	Conrad	0	0	0	0	1600	1	0	0	0	0	NO	0.0281006
chr5	55465067	55466202	CNVE2466.1	loss	4	0	0	0	0	Conrad	0	0	0	0	1135	1	0	0	0	0	NO	nan
chr5	57359283	57369499	CNVE2469.1	gain	7	7	10	9	10	both	0	0	0	0	0	0	0	0	0	0	NO	0.0471224
chr5	57813301	57813957	CNVE2471.1	loss	3	1	0	0	0	Conrad	0	0	0	0	0	0	0	0	0	0	NO	0.000320122
chr5	57812526	57814541	CNVE2471.2	loss	1	0	0	0	0	Conrad	0	0	0	0	0	0	0	0	0	0	NO	0.00596261
chr5	57991355	57995222	CNVE2472.1	loss	0	10	0	0	0	Conrad	0	0	0	0	3867	1	0	0	0	0	NO	0.0452369
chr5	58115165	58116437	CNVE2473.1	loss	2	4	0	0	0	Conrad	0	0	0	0	1272	1	0	0	0	0	NO	0.0111997
chr5	58115165	58117262	CNVE2473.2	loss	0	1	0	0	0	Conrad	0	0	0	0	2097	1	0	0	0	0	NO	0.0198846
chr5	59525372	59532089	CNVE2474.1	loss	1	0	0	0	0	Conrad	0	0	0	0	6717	1	0	0	0	0	NO	0.0904076
chr5	60037408	60039465	CNVE2475.1	gain_loss	10	14	10	9	9	both	0	0	0	0	0	0	0	0	0	0	NO	0.0286344
chr5	60167597	60168677	CNVE2476.1	loss	0	1	0	0	0	Conrad	0	0	0	0	1080	1	0	0	0	0	NO	0.0303954
chr5	60436707	60438037	CNVE2477.1	loss	0	2	0	0	0	Conrad	0	0	0	0	1330	1	0	0	0	0	NO	0.0935308
chr5	61273372	61275011	CNVE2479.1	gain	0	1	0	0	0	Conrad	0	0	0	0	0	0	0	0	0	0	NO	0.0385223
chr1	89941625	89946753	CNVE248.1	loss	0	1	0	0	0	Conrad	0	0	0	0	5128	1	0	0	0	0	NO	0.0466194
chr5	61537708	61591513	CNVE2480.1	gain	1	4	0	0	0	Conrad	0	0	0	0	0	0	0	0	40651	0.755525	NO	0.0691007
chr5	61610488	61612132	CNVE2481.1	loss	2	0	0	0	0	Conrad	0	0	0	0	0	0	0	0	0	0	NO	0.0122914
chr5	61611436	61612132	CNVE2481.2	loss	1	0	0	0	0	Conrad	0	0	0	0	0	0	0	0	0	0	NO	0.014556
chr5	61783882	61785150	CNVE2482.1	loss	0	3	0	0	0	Conrad	0	0	0	0	1268	1	0	0	0	0	NO	0.00728233
chr5	63734106	63737111	CNVE2483.1	gain_loss	16	17	0	0	0	Conrad	0	0	0	0	0	0	0	0	0	0	NO	0.089029
chr5	63733722	63739453	CNVE2483.2	gain	1	0	0	0	0	Conrad	0	0	0	0	0	0	0	0	0	0	NO	0.0786816
chr5	64640033	64640607	CNVE2484.1	loss	1	0	0	0	0	Conrad	0	0	0	0	574	1	0	0	0	0	NO	0.0827787
chr5	65063884	65066078	CNVE2485.1	gain	2	0	0	0	0	Conrad	0	0	0	0	2194	1	0	0	2194	1	NO	0.00122744
chr5	65304211	65306468	CNVE2487.1	loss	0	3	0	0	0	Conrad	0	0	0	0	2257	1	0	0	0	0	NO	0.076444
chr5	67139149	67140953	CNVE2489.1	loss	0	1	0	0	0	Conrad	0	0	0	0	0	0	0	0	0	0	NO	0.016821
chr1	91906701	91907556	CNVE249.1	loss	6	7	0	0	0	Conrad	0	0	0	0	0	0	0	0	0	0	NO	0
chr5	68355327	68356514	CNVE2493.1	loss	2	0	0	0	0	Conrad	0	0	0	0	1187	1	0	0	0	0	NO	0.165174
chr5	70403747	70427795	CNVE2494.1	gain	4	4	0	0	0	Conrad	0	0	0	0	24048	1	1312	0.0545576	24045	0.999875	NO	0.0765807
chr5	69817074	69867686	CNVE2494.10	gain_loss	5	3	0	0	0	Conrad	0	0	0	0	50612	1	7745	0.153027	50612	1	NO	0.0288473
chr5	69865887	70110221	CNVE2494.11	gain	8	7	0	0	0	Conrad	0	0	0	0	244334	1	3917	0.0160313	244331	0.999988	NO	0.177858
chr5	70102472	70129429	CNVE2494.12	loss	4	1	0	0	0	Conrad	0	0	0	0	26957	1	1540	0.057128	26957	1	NO	0.0268263
chr5	70249408	70253127	CNVE2494.13	loss	0	2	0	0	0	Conrad	0	0	0	0	3719	1	705	0.189567	3719	1	NO	0.0702748
chr5	70123009	70533749	CNVE2494.14	gain	3	0	0	0	0	Conrad	0	0	0	0	410740	1	34793	0.0847081	405097	0.986261	NO	0.074106
chr5	69247768	69533450	CNVE2494.15	gain	5	0	0	0	0	Conrad	0	0	0	0	285682	1	19816	0.0693638	285682	1	NO	0.067601
chr5	70567964	70697786	CNVE2494.16	gain	10	10	0	0	0	Conrad	0	0	0	0	67752	0.521884	3575	0.0275377	129822	1	NO	0.165217
chr5	69569218	69817947	CNVE2494.17	gain	9	8	0	0	0	Conrad	0	0	0	0	248729	1	10668	0.0428901	248729	1	NO	0.182934
chr5	69319173	69461122	CNVE2494.18	gain	1	6	0	0	0	Conrad	0	0	0	0	141949	1	13992	0.0985706	141949	1	NO	0.0786535
chr5	69526997	69569743	CNVE2494.19	loss	4	2	0	0	0	Conrad	0	0	0	0	42746	1	4153	0.0971553	42746	1	NO	0.0292474
chr5	69404415	69418929	CNVE2494.2	gain	3	5	0	0	0	Conrad	0	0	0	0	14514	1	1388	0.0956318	14514	1	NO	0.0561946
chr5	70196954	70461428	CNVE2494.20	gain	5	7	0	0	0	Conrad	0	0	0	0	264474	1	28739	0.108665	258831	0.978663	NO	0.0828553
chr5	70279828	70285701	CNVE2494.21	gain	0	3	0	0	0	Conrad	0	0	0	0	5873	1	1388	0.236336	5873	1	NO	0.102299
chr5	70279685	70294583	CNVE2494.22	gain	3	3	0	0	0	Conrad	0	0	0	0	14898	1	1388	0.0931669	14898	1	NO	0.0543286
chr5	69226043	69248078	CNVE2494.23	loss	4	1	0	0	0	Conrad	0	0	0	0	22035	1	2517	0.114227	22035	1	NO	0.0267424
chr5	69319374	69373991	CNVE2494.24	gain	0	2	0	0	0	Conrad	0	0	0	0	54617	1	1651	0.0302287	54617	1	NO	0.0621334
chr5	70195210	70310106	CNVE2494.25	gain	2	2	0	0	0	Conrad	0	0	0	0	114896	1	8730	0.0759818	114896	1	NO	0.0766039
chr5	69356789	69461979	CNVE2494.26	gain	3	3	0	0	0	Conrad	0	0	0	0	105190	1	13992	0.133016	105190	1	NO	0.0843669
chr5	69030751	69184694	CNVE2494.27	gain	1	8	0	0	0	Conrad	0	0	0	0	153943	1	503	0.00326744	153943	1	NO	0.264601
chr5	69404357	69464139	CNVE2494.28	gain	2	0	0	0	0	Conrad	0	0	0	0	59782	1	9066	0.151651	59782	1	NO	0.0749047
chr5	70425206	70462298	CNVE2494.29	gain	3	0	0	0	0	Conrad	0	0	0	0	37092	1	5906	0.159226	37089	0.999919	NO	0.0715749
chr5	69741342	69816409	CNVE2494.3	gain	6	6	0	0	0	Conrad	0	0	0	0	75067	1	9113	0.121398	75067	1	NO	0.0657854
chr5	70126518	70344647	CNVE2494.30	gain	4	0	0	0	0	Conrad	0	0	0	0	218129	1	16905	0.0775	214650	0.984051	NO	0.0770011
chr5	68963365	68968380	CNVE2494.31	gain	2	1	0	0	0	Conrad	0	0	0	0	5015	1	3939	0.785444	5015	1	NO	0.000481555
chr5	70194461	70248886	CNVE2494.32	gain	0	2	0	0	0	Conrad	0	0	0	0	54425	1	1129	0.0207441	54425	1	NO	0.063604
chr5	69230321	69235429	CNVE2494.33	gain	2	1	0	0	0	Conrad	0	0	0	0	5108	1	1640	0.321065	5108	1	NO	0.000524667
chr5	69247818	69319776	CNVE2494.34	gain_loss	1	2	0	0	0	Conrad	0	0	0	0	71958	1	2572	0.0357431	71958	1	NO	0.056926
chr5	70341338	70347002	CNVE2494.35	gain_loss	1	3	0	0	0	Conrad	0	0	0	0	5664	1	671	0.118468	194	0.0342514	NO	0.203194
chr5	69404749	69410304	CNVE2494.36	gain	0	2	0	0	0	Conrad	0	0	0	0	5555	1	1388	0.249865	5555	1	NO	0.107471
chr5	70404641	70534039	CNVE2494.37	gain_loss	2	2	0	0	0	Conrad	0	0	0	0	129398	1	9945	0.0768559	129395	0.999977	NO	0.0674077
chr5	69373464	69376942	CNVE2494.38	loss	0	2	0	0	0	Conrad	0	0	0	0	3478	1	1232	0.354227	3478	1	NO	0.0751443
chr5	69230444	69447695	CNVE2494.39	gain	3	0	0	0	0	Conrad	0	0	0	0	217251	1	16791	0.0772885	217251	1	NO	0.0684534
chr5	68865565	68886493	CNVE2494.4	gain	4	5	0	0	0	Conrad	0	0	0	0	20324	0.971139	1313	0.0627389	20928	1	NO	0.0781331
chr5	69434693	69527476	CNVE2494.40	gain_loss	1	2	0	0	0	Conrad	0	0	0	0	92783	1	8272	0.0891543	92783	1	NO	0.0690063
chr5	69865970	70533749	CNVE2494.41	gain	1	1	0	0	0	Conrad	0	0	0	0	667779	1	39214	0.058723	662133	0.991545	NO	0.111737
chr5	70106156	70110496	CNVE2494.42	gain	1	1	0	0	0	Conrad	0	0	0	0	4340	1	807	0.185945	4340	1	NO	0.000578935
chr5	69357259	69418694	CNVE2494.43	gain	1	1	0	0	0	Conrad	0	0	0	0	61435	1	6118	0.0995849	61435	1	NO	0.0904438
chr5	69459009	69741640	CNVE2494.44	gain	1	1	0	0	0	Conrad	0	0	0	0	282631	1	9026	0.0319356	282631	1	NO	0.161213
chr5	70122869	70194902	CNVE2494.45	loss	0	2	0	0	0	Conrad	0	0	0	0	72033	1	3578	0.0496717	72033	1	NO	0.0567338
chr5	68865795	69131061	CNVE2494.46	gain	1	0	0	0	0	Conrad	0	0	0	0	243862	0.919311	18217	0.0686745	265266	1	NO	0.115481
chr5	68947526	68961455	CNVE2494.47	loss	0	1	0	0	0	Conrad	0	0	0	0	12619	0.905952	1728	0.124058	13929	1	NO	0.0491408
chr5	68993222	69533335	CNVE2494.48	gain	0	1	0	0	0	Conrad	0	0	0	0	540113	1	24325	0.0450369	540113	1	NO	0.117497
chr5	69196107	69226514	CNVE2494.49	loss	0	1	0	0	0	Conrad	0	0	0	0	30407	1	1316	0.0432795	30407	1	NO	0.045023
chr5	70527326	70570085	CNVE2494.5	loss	4	2	0	0	0	Conrad	0	0	0	0	42759	1	4932	0.115344	42759	1	NO	0.0295336
chr5	69274224	69299519	CNVE2494.50	gain	1	0	0	0	0	Conrad	0	0	0	0	25295	1	0	0	25295	1	NO	0.0256836
chr5	69402479	69434619	CNVE2494.52	gain	0	1	0	0	0	Conrad	0	0	0	0	32140	1	3779	0.117579	32140	1	NO	0.0558162
chr5	69408150	69410185	CNVE2494.53	gain	1	0	0	0	0	Conrad	0	0	0	0	2035	1	1341	0.658968	2035	1	NO	0.119143
chr5	69418878	69427412	CNVE2494.54	loss	0	1	0	0	0	Conrad	0	0	0	0	8534	1	1986	0.232716	8534	1	NO	0.038371
chr5	69500291	69504521	CNVE2494.55	gain	0	1	0	0	0	Conrad	0	0	0	0	4230	1	0	0	4230	1	NO	0.0314887
chr5	69803927	69817094	CNVE2494.56	loss	0	1	0	0	0	Conrad	0	0	0	0	13167	1	1851	0.140579	13167	1	NO	0.0541017
chr5	69817305	69843616	CNVE2494.57	gain	0	1	0	0	0	Conrad	0	0	0	0	26311	1	4661	0.17715	26311	1	NO	0.0227233
chr5	69840016	69843951	CNVE2494.58	gain	1	0	0	0	0	Conrad	0	0	0	0	3935	1	2273	0.577637	3935	1	NO	0.000631766
chr5	70149275	70173866	CNVE2494.59	gain	1	0	0	0	0	Conrad	0	0	0	0	24591	1	0	0	24591	1	NO	0.0269521
chr5	68960770	69235279	CNVE2494.6	gain	7	1	0	0	0	Conrad	0	0	0	0	274509	1	13054	0.047554	274509	1	NO	0.161735
chr5	70253714	70294368	CNVE2494.61	gain	0	1	0	0	0	Conrad	0	0	0	0	40654	1	3983	0.0979731	40654	1	NO	0.10335
chr5	70280954	70403680	CNVE2494.62	gain	1	0	0	0	0	Conrad	0	0	0	0	122726	1	16570	0.135016	117086	0.954044	NO	0.0847853
chr5	70281018	70310058	CNVE2494.63	gain	0	1	0	0	0	Conrad	0	0	0	0	29040	1	3779	0.130131	29040	1	NO	0.0494865
chr5	70294368	70301731	CNVE2494.64	loss	0	1	0	0	0	Conrad	0	0	0	0	7363	1	1666	0.226266	7363	1	NO	0.0209621
chr5	70309656	70335613	CNVE2494.65	loss	0	1	0	0	0	Conrad	0	0	0	0	25957	1	4002	0.154178	25957	1	NO	0.0941486
chr5	70336532	70340577	CNVE2494.66	gain	0	1	0	0	0	Conrad	0	0	0	0	4045	1	0	0	4045	1	NO	0.125857
chr5	70483191	70512759	CNVE2494.67	gain	1	0	0	0	0	Conrad	0	0	0	0	29568	1	0	0	29568	1	NO	0.0461861
chr5	70500650	70504857	CNVE2494.68	gain	0	1	0	0	0	Conrad	0	0	0	0	4207	1	0	0	4207	1	NO	0.0327861
chr5	68865204	68963240	CNVE2494.7	gain	12	14	0	0	0	Conrad	0	0	0	0	76632	0.781672	8812	0.0898853	97767	0.997256	NO	0.0680034
chr5	70335721	70427136	CNVE2494.8	gain	4	7	0	0	0	Conrad	0	0	0	0	91415	1	10101	0.110496	85772	0.938271	NO	0.0911975
chr5	68960962	68989906	CNVE2494.9	gain_loss	5	1	0	0	0	Conrad	0	0	0	0	28944	1	7850	0.271213	28944	1	NO	0.0219425
chr5	73605628	73606112	CNVE2497.1	loss	0	1	0	0	0	Conrad	0	0	0	0	0	0	0	0	0	0	NO	0.00296901
chr5	74015717	74029609	CNVE2498.1	loss	1	0	0	0	0	Conrad	0	0	0	0	13892	1	786	0.0565793	0	0	NO	0.0488254
chr1	2882654	2884779	CNVE25.1	loss	1	1	0	0	0	Conrad	0	0	0	0	0	0	0	0	0	0	NO	0.171933
chr1	92004671	92006010	CNVE250.1	loss	16	6	0	2	3	both	0	0	0	0	1339	1	0	0	0	0	NO	0.0306117
chr5	76353552	76358784	CNVE2501.1	loss	1	0	0	1	0	both	0	0	0	0	0	0	0	0	0	0	NO	0.0438257
chr5	77980879	77981656	CNVE2506.1	loss	0	4	0	0	0	Conrad	0	0	0	0	0	0	0	0	0	0	NO	0.0118198
chr5	78145558	78147546	CNVE2507.1	loss	1	1	0	1	0	both	0	0	0	0	1988	1	457	0.229879	0	0	NO	0.0501031
chr5	79688569	79694756	CNVE2509.1	loss	0	1	0	0	0	Conrad	0	0	0	0	1701	0.274931	1701	0.274931	2093	0.33829	NO	0.263845
chr1	93985447	93986230	CNVE251.1	loss	0	1	0	0	0	Conrad	0	0	0	0	783	1	0	0	0	0	NO	0.0234802
chr5	79957740	79960782	CNVE2510.1	loss	0	8	0	0	0	Conrad	0	0	0	0	2982	0.980276	2940	0.966469	2937	0.965483	NO	0.0514517
chr5	79981609	79984011	CNVE2511.1	gain_loss	0	2	0	0	0	Conrad	0	0	0	0	2402	1	0	0	2157	0.898002	NO	0.573124
chr5	81277195	81277831	CNVE2513.1	gain	0	4	0	0	0	Conrad	0	0	0	0	0	0	0	0	0	0	NO	0
chr5	81456092	81466531	CNVE2514.1	loss	13	15	0	0	0	Conrad	10439	1	0	0	10439	1	0	0	1299	0.124437	NO	0.0208798
chr5	81461964	81463783	CNVE2514.2	loss	4	2	0	0	0	Conrad	1819	1	0	0	1819	1	0	0	1299	0.714129	NO	0.117781
chr5	81461689	81464617	CNVE2514.3	loss	1	2	0	0	0	Conrad	2928	1	0	0	2928	1	0	0	1299	0.443648	NO	0.0734358
chr5	81461094	81466531	CNVE2514.4	loss	2	1	0	0	0	Conrad	5437	1	0	0	5437	1	0	0	1299	0.238919	NO	0.0406005
chr5	82098901	82100126	CNVE2515.1	loss	1	1	0	0	0	Conrad	0	0	0	0	0	0	0	0	0	0	NO	0
chr5	82099467	82101868	CNVE2515.2	loss	0	1	0	0	0	Conrad	0	0	0	0	0	0	0	0	0	0	NO	0
chr5	82938754	82939899	CNVE2516.1	gain	1	0	0	0	0	Conrad	0	0	0	0	0	0	0	0	0	0	NO	0.0198645
chr5	83984188	83990854	CNVE2517.1	gain	1	12	10	10	10	both	6666	1	0	0	0	0	0	0	0	0	NO	0.0630401
chr5	84456674	84487458	CNVE2518.1	gain	1	0	0	0	0	Conrad	30784	1	0	0	0	0	0	0	0	0	NO	0.0555017
chr5	85591571	85633701	CNVE2519.1	gain	1	1	0	0	0	Conrad	0	0	0	0	15101	0.358438	2677	0.0635414	33700	0.799905	NO	0.0108475
chr5	85611091	85615964	CNVE2519.2	gain	0	1	0	0	0	Conrad	0	0	0	0	1947	0.399549	500	0.102606	4873	1	NO	0.00804802
chr1	94060875	94063950	CNVE252.1	gain_loss	11	18	9	6	8	both	0	0	0	0	3075	1	0	0	0	0	NO	0.0244846
chr5	86150925	86153588	CNVE2520.1	loss	7	5	5	6	3	both	0	0	0	0	0	0	0	0	0	0	NO	0.0353293
chr5	86251273	86252960	CNVE2521.1	gain	1	0	0	0	0	Conrad	0	0	0	0	0	0	0	0	0	0	NO	nan
chr5	86281754	86282878	CNVE2522.1	loss	8	7	0	0	0	Conrad	0	0	0	0	0	0	0	0	0	0	NO	0.0261379
chr5	87414712	87417880	CNVE2523.1	loss	6	6	0	0	0	Conrad	0	0	0	0	0	0	0	0	0	0	NO	0.174275
chr5	90535526	90537843	CNVE2524.1	gain	3	15	10	9	10	both	0	0	0	0	0	0	0	0	0	0	NO	0.0273043
chr5	90654320	90659702	CNVE2525.1	loss	0	1	0	0	0	Conrad	0	0	0	0	0	0	0	0	0	0	NO	0.0531295
chr5	90660057	90661634	CNVE2526.1	loss	0	3	0	0	0	Conrad	0	0	0	0	0	0	0	0	0	0	NO	0.267249
chr5	93929142	93932768	CNVE2528.1	loss	0	2	0	0	0	Conrad	0	0	0	0	3626	1	1098	0.302813	2295	0.632929	NO	0.369041
chr1	94218459	94219162	CNVE253.1	loss	0	1	0	0	0	Conrad	0	0	0	0	0	0	0	0	0	0	NO	0.0145021
chr5	95992372	95992915	CNVE2530.1	loss	1	0	0	0	0	Conrad	0	0	0	0	0	0	0	0	0	0	NO	0.0215341
chr5	97427298	97428511	CNVE2532.1	gain_loss	10	10	6	8	4	both	0	0	0	0	0	0	0	0	0	0	NO	0.021446
chr5	97961061	97967719	CNVE2533.1	loss	1	0	0	0	1	both	0	0	0	0	0	0	0	0	0	0	NO	0.0125524
chr5	98117879	98126353	CNVE2534.1	loss	1	0	0	0	0	Conrad	0	0	8474	1	0	0	0	0	0	0	NO	0.0768498
chr5	98373056	98375260	CNVE2535.1	gain	9	8	0	0	0	Conrad	0	0	0	0	0	0	0	0	0	0	NO	0
chr5	98373056	98374421	CNVE2535.2	gain	0	3	0	0	0	Conrad	0	0	0	0	0	0	0	0	0	0	NO	0
chr5	98742235	98743556	CNVE2537.1	loss	0	1	0	0	0	Conrad	0	0	0	0	0	0	0	0	0	0	NO	0.0115821
chr5	98867630	98870808	CNVE2538.1	loss	5	2	0	0	0	Conrad	3178	1	0	0	0	0	0	0	3178	1	NO	0.0187111
chr5	98864739	98870808	CNVE2538.2	loss	0	1	0	0	0	Conrad	6069	1	0	0	0	0	0	0	6069	1	NO	0.0100157
chr5	98881403	98900332	CNVE2539.1	loss	3	1	0	0	0	Conrad	18929	1	0	0	29	0.00153204	29	0.00153204	18929	1	NO	0.0428839
chr5	98882331	98890983	CNVE2539.2	gain	1	0	0	0	0	Conrad	8652	1	0	0	29	0.00335183	29	0.00335183	8652	1	NO	0.000900601
chr1	94907386	94928588	CNVE254.1	loss	0	2	0	0	0	Conrad	0	0	0	0	21202	1	183	0.00863126	0	0	NO	0.0226902
chr5	99408887	99419755	CNVE2540.1	gain_loss	4	2	0	0	0	Conrad	0	0	0	0	0	0	0	0	6013	0.553276	NO	0.408523
chr5	99424060	99434593	CNVE2541.1	loss	3	1	0	0	0	Conrad	0	0	0	0	0	0	0	0	10533	1	NO	0.0643483
chr5	99541856	99548219	CNVE2542.1	loss	0	2	0	0	0	Conrad	6363	1	0	0	0	0	0	0	0	0	NO	0.0146444
chr5	99737451	99760132	CNVE2543.1	gain_loss	3	2	0	0	0	Conrad	0	0	0	0	30	0.00132269	30	0.00132269	22665	0.999295	NO	0.0339312
chr5	99750550	99760332	CNVE2543.2	gain	2	0	0	0	0	Conrad	0	0	0	0	30	0.00306686	30	0.00306686	9782	1	NO	0.00322713
chr5	100578908	100677284	CNVE2544.1	gain	1	0	0	0	0	Conrad	0	0	20546	0.208852	0	0	0	0	1745	0.0177381	NO	0.0400206
chr5	101124256	101125175	CNVE2545.2	gain	0	1	0	0	0	Conrad	0	0	0	0	0	0	0	0	0	0	NO	0
chr5	101194649	101235175	CNVE2546.1	loss	0	2	0	0	0	Conrad	21502	0.530573	0	0	0	0	0	0	0	0	NO	0.023021
chr5	104245457	104282922	CNVE2548.1	gain	1	0	0	0	0	Conrad	0	0	0	0	1831	0.0488723	407	0.0108635	0	0	NO	0.104589
chr5	104460808	104531562	CNVE2549.1	loss	1	0	0	0	0	Conrad	0	0	0	0	623	0.00880516	623	0.00880516	1102	0.0155751	NO	0.0680638
chr1	99177456	99179919	CNVE255.1	loss	1	0	0	0	0	Conrad	0	0	0	0	2463	1	0	0	0	0	NO	0.0165644
chr5	105031758	105035610	CNVE2550.1	loss	0	1	0	0	0	Conrad	0	0	0	0	0	0	0	0	0	0	NO	0.0182181
chr5	105922318	105923496	CNVE2551.1	loss	1	4	1	1	1	both	0	0	0	0	0	0	0	0	0	0	NO	0.0492988
chr5	106352579	106354328	CNVE2554.1	gain_loss	8	11	10	9	10	both	0	0	0	0	0	0	0	0	0	0	NO	0.00793253
chr5	107226369	107227157	CNVE2555.1	loss	3	0	0	0	0	Conrad	0	0	0	0	788	1	0	0	0	0	NO	0.0714797
chr5	107822768	107823790	CNVE2556.1	loss	0	1	0	0	0	Conrad	0	0	0	0	0	0	0	0	0	0	NO	0.247402
chr5	108565519	108583351	CNVE2558.1	gain	2	2	0	0	0	Conrad	0	0	0	0	0	0	0	0	0	0	NO	0.0310399
chr5	108566327	108571478	CNVE2558.2	gain	0	1	0	0	0	Conrad	0	0	0	0	0	0	0	0	0	0	NO	0.0560561
chr5	108717335	108718409	CNVE2559.1	gain	1	0	0	0	0	Conrad	0	0	0	0	1074	1	0	0	0	0	NO	0.294987
chr1	99629113	99637922	CNVE256.1	loss	0	1	0	0	0	Conrad	0	0	0	0	0	0	0	0	0	0	NO	0.0634591
chr5	108896197	108897730	CNVE2560.1	loss	0	1	0	0	0	Conrad	0	0	0	0	0	0	0	0	0	0	NO	0.143128
chr5	109487419	109503216	CNVE2561.1	loss	0	8	0	0	0	Conrad	0	0	0	0	0	0	0	0	0	0	NO	0.00238955
chr5	110311433	110313387	CNVE2562.1	loss	0	1	0	0	0	Conrad	0	0	0	0	0	0	0	0	1259	0.644319	NO	0.990998
chr5	110623268	110628472	CNVE2563.1	loss	0	1	0	0	0	Conrad	0	0	0	0	5204	1	0	0	0	0	NO	0.0695165
chr5	110933830	110938939	CNVE2564.1	loss	0	1	0	0	0	Conrad	0	0	0	0	0	0	0	0	0	0	NO	0.169876
chr5	111967391	111972806	CNVE2566.1	gain	18	18	0	0	0	Conrad	0	0	0	0	0	0	0	0	0	0	NO	0.0143738
chr5	111943706	111972216	CNVE2566.2	gain	0	1	0	0	0	Conrad	0	0	0	0	0	0	0	0	0	0	NO	0.0263156
chr5	112245723	112246616	CNVE2567.1	loss	0	1	0	0	0	Conrad	0	0	0	0	893	1	0	0	0	0	NO	0
chr5	112505686	112506278	CNVE2569.1	loss	2	0	0	0	0	Conrad	0	0	0	0	592	1	0	0	0	0	NO	0.151725
chr1	99663419	99664325	CNVE257.1	loss	0	5	0	0	0	Conrad	0	0	0	0	0	0	0	0	0	0	NO	0.00872406
chr5	112694740	112700150	CNVE2570.1	loss	0	1	0	0	0	Conrad	0	0	0	0	5410	1	0	0	0	0	NO	0.0426715
chr5	113595149	113596480	CNVE2571.1	loss	0	4	0	0	0	Conrad	0	0	0	0	0	0	0	0	0	0	NO	0.0731465
chr5	114040545	114045143	CNVE2572.1	loss	1	0	0	0	0	Conrad	0	0	0	0	4598	1	0	0	0	0	NO	0.04661
chr5	114236337	114239483	CNVE2573.1	loss	0	1	0	0	0	Conrad	0	0	0	0	0	0	0	0	0	0	NO	0.0253153
chr5	114283181	114289214	CNVE2574.1	loss	1	6	0	0	0	Conrad	0	0	0	0	0	0	0	0	0	0	NO	0.016599
chr5	114283598	114290476	CNVE2574.2	loss	0	1	0	0	0	Conrad	0	0	0	0	0	0	0	0	0	0	NO	0.0227219
chr5	114286216	114288438	CNVE2574.3	loss	1	0	0	0	0	Conrad	0	0	0	0	0	0	0	0	0	0	NO	0.0401283
chr5	114354069	114361912	CNVE2575.1	loss	1	0	0	0	0	Conrad	0	0	0	0	0	0	0	0	0	0	NO	nan
chr5	116249997	116252101	CNVE2577.1	loss	0	1	0	0	0	Conrad	0	0	0	0	0	0	0	0	0	0	NO	0.130386
chr1	99973843	99977051	CNVE258.1	loss	0	4	0	0	0	Conrad	0	0	0	0	3208	1	183	0.0570449	0	0	NO	0.124295
chr1	99967478	99977051	CNVE258.2	loss	0	2	0	0	0	Conrad	0	0	0	0	9573	1	282	0.0294579	0	0	NO	0.129114
chr5	117169576	117175711	CNVE2580.1	loss	1	0	0	0	0	Conrad	0	0	0	0	0	0	0	0	0	0	NO	0.0374479
chr5	117415057	117423898	CNVE2581.1	loss	2	4	0	0	0	Conrad	0	0	0	0	0	0	0	0	0	0	NO	0.0453226
chr5	117697886	117700766	CNVE2582.1	gain	0	1	0	0	0	Conrad	0	0	0	0	0	0	0	0	0	0	NO	0.466383
chr5	117896136	117906063	CNVE2583.1	loss	3	2	0	0	0	Conrad	9927	1	0	0	0	0	0	0	0	0	NO	0.27119
chr5	117908128	117908903	CNVE2585.1	loss	1	1	0	0	0	Conrad	775	1	0	0	0	0	0	0	0	0	NO	0.0512787
chr5	118719951	118730745	CNVE2586.1	loss	1	0	0	0	0	Conrad	0	0	0	0	10794	1	0	0	0	0	NO	0.0527125
chr5	119408078	119410759	CNVE2587.1	loss	16	15	0	0	0	Conrad	0	0	0	0	0	0	0	0	0	0	NO	0.0558586
chr5	119405803	119410556	CNVE2587.2	loss	0	1	0	0	0	Conrad	0	0	0	0	0	0	0	0	0	0	NO	0.10264
chr5	120326148	120444651	CNVE2588.1	gain	0	1	0	0	0	Conrad	0	0	0	0	0	0	0	0	0	0	NO	0.0372645
chr5	120677503	120680072	CNVE2589.1	loss	0	5	0	0	0	Conrad	0	0	0	0	0	0	0	0	0	0	NO	0.00107162
chr5	121160450	121163833	CNVE2590.1	loss	2	0	0	0	1	both	0	0	0	0	0	0	0	0	0	0	NO	0.0383116
chr5	122836414	122849847	CNVE2591.1	loss	0	1	0	0	0	Conrad	0	0	0	0	0	0	0	0	0	0	NO	0.0602873
chr5	123162714	123168513	CNVE2592.1	loss	1	0	0	0	0	Conrad	0	0	0	0	0	0	0	0	0	0	NO	0.0738715
chr5	123572996	123573756	CNVE2593.1	loss	1	1	0	0	0	Conrad	0	0	0	0	0	0	0	0	0	0	NO	0.0154934
chr5	124573972	124574484	CNVE2594.1	loss	1	0	0	0	0	Conrad	0	0	0	0	0	0	0	0	0	0	NO	0.00211328
chr5	126154020	126155362	CNVE2596.1	loss	0	1	0	0	0	Conrad	0	0	0	0	1342	1	0	0	0	0	NO	0.065883
chr5	126223367	126229681	CNVE2597.1	loss	0	1	0	0	0	Conrad	0	0	0	0	0	0	0	0	0	0	NO	0.0553739
chr5	127200308	127201198	CNVE2598.1	loss	1	0	0	0	0	Conrad	0	0	0	0	0	0	0	0	0	0	NO	0.000559551
chr5	127363687	127364753	CNVE2599.1	loss	6	11	9	8	8	both	0	0	0	0	1066	1	0	0	0	0	NO	0.0407871
chr1	100892522	100894995	CNVE260.1	loss	0	5	0	0	0	Conrad	0	0	0	0	0	0	0	0	0	0	NO	0.00744683
chr5	127435714	127438780	CNVE2600.1	loss	7	15	0	0	0	Conrad	0	0	0	0	3066	1	0	0	0	0	NO	0.0626725
chr5	127437517	127438780	CNVE2600.2	loss	0	1	0	0	0	Conrad	0	0	0	0	1263	1	0	0	0	0	NO	0.0987292
chr5	127923717	127932183	CNVE2601.1	loss	1	0	0	0	0	Conrad	8466	1	0	0	0	0	0	0	0	0	NO	0.0984245
chr5	128655032	128660291	CNVE2602.1	loss	0	1	0	0	0	Conrad	0	0	0	0	0	0	0	0	0	0	NO	0.0071368
chr5	128910045	128911120	CNVE2603.1	loss	0	5	0	0	0	Conrad	0	0	1075	1	1075	1	0	0	0	0	NO	0.0955609
chr5	129641846	129646114	CNVE2604.1	loss	0	4	0	0	0	Conrad	0	0	0	0	0	0	0	0	0	0	NO	0.0320393
chr5	130360261	130360757	CNVE2605.1	loss	0	1	0	0	0	Conrad	0	0	0	0	0	0	0	0	0	0	NO	0.0117036
chr1	101542543	101543601	CNVE261.1	loss	1	0	0	0	0	Conrad	0	0	0	0	0	0	0	0	0	0	NO	0.0314679
chr5	133162369	133164390	CNVE2610.1	gain	9	11	7	8	10	both	0	0	0	0	0	0	0	0	0	0	NO	0.0691856
chr5	133266116	133266972	CNVE2611.1	loss	0	2	0	0	0	Conrad	0	0	0	0	0	0	0	0	0	0	NO	0.00434813
chr5	135143151	135148760	CNVE2613.1	gain	11	18	0	0	0	Conrad	0	0	0	0	0	0	0	0	0	0	NO	nan
chr5	135144870	135147774	CNVE2613.2	gain	0	1	0	0	0	Conrad	0	0	0	0	0	0	0	0	0	0	NO	nan
chr5	135372552	135374147	CNVE2614.1	loss	0	1	0	0	0	Conrad	0	0	0	0	0	0	0	0	0	0	NO	0.00699937
chr5	136882819	136884196	CNVE2615.1	gain	0	4	1	0	0	both	0	0	0	0	0	0	0	0	0	0	NO	0.162471
chr5	137835616	137844524	CNVE2616.1	gain	18	19	0	0	1	both	0	0	0	0	0	0	0	0	0	0	NO	0.108877
chr5	139348118	139349487	CNVE2618.1	loss	2	0	0	0	0	Conrad	0	0	0	0	1369	1	0	0	1369	1	NO	0.0473696
chr5	140076978	140085501	CNVE2619.1	loss	1	0	0	0	0	Conrad	0	0	0	0	0	0	0	0	8522	0.999883	NO	0.0220817
chr5	140194552	140195197	CNVE2620.1	gain	4	2	0	0	0	Conrad	0	0	0	0	645	1	645	1	645	1	NO	0.177437
chr5	140194728	140195842	CNVE2620.2	gain	0	1	0	0	0	Conrad	0	0	0	0	1114	1	1114	1	1114	1	NO	0.286261
chr5	140195897	140202238	CNVE2621.1	loss	0	1	0	0	0	Conrad	0	0	0	0	6341	1	1773	0.279609	1670	0.263365	NO	0.147383
chr5	140202333	140219069	CNVE2622.1	gain	18	19	10	10	10	both	0	0	0	0	16736	1	10125	0.604983	3324	0.198614	NO	0.128527
chr5	140512403	140516973	CNVE2623.1	loss	0	1	0	1	0	both	4570	1	0	0	1859	0.406783	1859	0.406783	15	0.00328228	NO	0.133949
chr5	140534644	140540031	CNVE2624.1	gain	12	1	0	0	0	Conrad	5387	1	0	0	3915	0.72675	3915	0.72675	5387	1	NO	0.123124
chr5	140573322	140575134	CNVE2625.1	gain	4	0	0	0	0	Conrad	1812	1	1812	1	1442	0.795806	1442	0.795806	1812	1	YES	0.119354
chr5	141418471	141420252	CNVE2627.1	loss	0	3	0	0	0	Conrad	0	0	0	0	0	0	0	0	0	0	NO	0.0479708
chr5	141996425	142001637	CNVE2629.1	loss	0	2	0	0	0	Conrad	0	0	0	0	5212	1	0	0	0	0	NO	0.0210871
chr1	102756236	102757357	CNVE263.1	loss	0	5	0	0	0	Conrad	0	0	0	0	0	0	0	0	0	0	NO	0.0896664
chr5	142250677	142252413	CNVE2630.1	loss	0	1	0	0	0	Conrad	0	0	0	0	1736	1	0	0	0	0	NO	0.0161818
chr5	143386668	143389627	CNVE2631.1	loss	0	2	2	1	0	both	0	0	0	0	0	0	0	0	0	0	NO	0.147504
chr5	144852124	144852943	CNVE2632.1	gain	1	3	0	0	0	Conrad	0	0	0	0	0	0	0	0	0	0	NO	0
chr5	145189228	145193716	CNVE2633.1	gain	0	1	0	0	0	Conrad	0	0	0	0	4488	1	0	0	0	0	NO	0.0921618
chr5	146266461	146267689	CNVE2634.1	loss	1	5	0	0	0	Conrad	0	0	0	0	1228	1	0	0	0	0	NO	0.0178616
chr5	146266529	146268900	CNVE2634.2	loss	0	2	0	0	0	Conrad	0	0	0	0	2371	1	0	0	0	0	NO	0.0209329
chr5	146267072	146267689	CNVE2634.3	loss	1	1	0	0	0	Conrad	0	0	0	0	617	1	0	0	0	0	NO	0.0115413
chr5	146821753	146824121	CNVE2635.1	loss	0	2	0	0	0	Conrad	0	0	0	0	2368	1	0	0	0	0	NO	0.00471748
chr5	147300483	147318189	CNVE2636.1	gain	0	2	0	0	0	Conrad	0	0	0	0	0	0	0	0	0	0	NO	0.036445
chr5	147533287	147535392	CNVE2637.1	gain_loss	8	10	0	0	0	Conrad	0	0	0	0	1867	0.886936	183	0.0869359	0	0	NO	0.056401
chr5	147533287	147534392	CNVE2637.2	gain_loss	3	2	0	0	0	Conrad	0	0	0	0	1105	1	137	0.123982	0	0	NO	0.087924
chr5	147681215	147686256	CNVE2638.1	loss	1	0	0	0	0	Conrad	0	0	0	0	5041	1	0	0	0	0	NO	0.10971
chr5	147722724	147730146	CNVE2639.1	loss	0	1	0	0	0	Conrad	0	0	0	0	7422	1	0	0	0	0	NO	0.0297254
chr1	103175673	103176357	CNVE264.1	gain	0	1	0	0	0	Conrad	0	0	0	0	684	1	0	0	0	0	NO	0.0428421
chr5	148991301	148993211	CNVE2641.1	loss	0	1	0	0	0	Conrad	0	0	0	0	1910	1	1474	0.771728	0	0	NO	0.104971
chr5	150157836	150161778	CNVE2646.1	loss	3	5	7	6	5	both	0	0	0	0	0	0	0	0	0	0	NO	0.0605094
chr5	150183562	150203623	CNVE2647.1	loss	4	17	0	0	0	Conrad	0	0	0	0	0	0	0	0	1845	0.0919695	NO	0.00077708
chr5	150183562	150191578	CNVE2647.2	loss	0	1	0	0	0	Conrad	0	0	0	0	0	0	0	0	0	0	NO	0
chr5	150769996	150772876	CNVE2648.1	loss	6	5	8	8	5	both	0	0	0	0	0	0	0	0	0	0	NO	0.0583069
chr5	150860656	150863376	CNVE2649.1	loss	0	7	0	0	0	Conrad	0	0	0	0	0	0	0	0	0	0	NO	0.0132724
chr5	150934671	150935536	CNVE2650.1	gain	6	5	0	0	0	Conrad	0	0	0	0	0	0	0	0	0	0	NO	0.0491295
chr5	150921898	150935536	CNVE2650.2	gain	1	0	0	0	0	Conrad	0	0	0	0	6800	0.498607	3587	0.263015	0	0	NO	0.187735
chr5	151229543	151233114	CNVE2651.1	loss	1	10	0	0	0	Conrad	0	0	0	0	3571	1	0	0	0	0	NO	0.0926858
chr5	151494881	151499031	CNVE2652.1	loss	4	0	0	1	1	both	0	0	0	0	4150	1	0	0	0	0	NO	0.0927371
chr5	151823226	151826681	CNVE2653.1	loss	1	0	0	0	0	Conrad	0	0	0	0	0	0	0	0	0	0	NO	0.0230677
chr5	151937146	151941410	CNVE2654.1	loss	0	1	0	0	0	Conrad	0	0	0	0	0	0	0	0	0	0	NO	0.0552343
chr5	153564208	153567518	CNVE2655.1	loss	1	0	0	0	0	Conrad	0	0	0	0	3310	1	0	0	0	0	NO	0.0206027
chr5	153782775	153786962	CNVE2656.1	loss	0	1	0	0	0	Conrad	0	0	0	0	4187	1	0	0	0	0	NO	0
chr5	155244353	155245161	CNVE2658.1	gain_loss	11	9	7	7	9	both	0	0	0	0	808	1	0	0	0	0	NO	0.0297438
chr5	155409234	155427600	CNVE2659.1	loss	4	3	0	0	0	Conrad	0	0	0	0	18366	1	0	0	0	0	NO	0.0315342
chr1	103945788	104021976	CNVE266.1	gain_loss	3	4	0	0	0	Conrad	0	0	0	0	76188	1	3852	0.0505591	75661	0.993083	NO	0.0853584
chr1	103912848	103923843	CNVE266.10	gain_loss	3	1	0	0	0	Conrad	0	0	0	0	10995	1	3453	0.314052	8863	0.806094	NO	0.299752
chr1	104012016	104022869	CNVE266.11	loss	2	0	0	0	0	Conrad	0	0	0	0	10853	1	0	0	10326	0.951442	NO	0.0500533
chr1	103905209	103914760	CNVE266.12	gain	0	1	0	0	0	Conrad	0	0	0	0	9551	1	1063	0.111297	0	0	NO	0.134148
chr1	103923751	103938468	CNVE266.13	gain	0	1	0	0	0	Conrad	0	0	0	0	14717	1	0	0	2240	0.152205	NO	0.0217958
chr1	103938477	103955192	CNVE266.14	loss	0	1	0	0	0	Conrad	0	0	0	0	16715	1	382	0.0228537	16715	1	NO	0.0386387
chr1	104010742	104029538	CNVE266.15	gain	1	0	0	0	0	Conrad	0	0	0	0	18796	1	0	0	18269	0.971962	NO	0.0404869
chr1	103954831	103962929	CNVE266.2	gain	2	2	1	1	0	both	0	0	0	0	8098	1	379	0.0468017	8098	1	NO	0.10658
chr1	103938237	104118541	CNVE266.3	gain_loss	6	8	0	0	0	Conrad	0	0	0	0	134837	0.747831	9131	0.0506422	179777	0.997077	NO	0.0809533
chr1	104021688	104029538	CNVE266.4	gain	2	3	0	0	0	Conrad	0	0	0	0	7850	1	0	0	7850	1	NO	0.0273511
chr1	104020857	104108080	CNVE266.5	gain	1	4	0	0	0	Conrad	0	0	0	0	52217	0.598661	5094	0.058402	87223	1	NO	0.0875925
chr1	103946376	103955226	CNVE266.6	loss	2	1	0	0	0	Conrad	0	0	0	0	8850	1	197	0.0222599	8850	1	NO	0.0445769
chr1	103938237	103946567	CNVE266.7	gain	1	4	0	0	0	Conrad	0	0	0	0	8330	1	185	0.0222089	8330	1	NO	0.0324546
chr1	103905302	103962929	CNVE266.8	gain	3	2	0	0	0	Conrad	0	0	0	0	57627	1	4374	0.0759019	35558	0.617037	NO	0.0921207
chr1	103945852	103963339	CNVE266.9	loss	2	0	0	0	0	Conrad	0	0	0	0	17487	1	774	0.0442615	17487	1	NO	0.0828475
chr5	155509519	155523943	CNVE2660.1	loss	0	4	0	0	0	Conrad	0	0	0	0	14424	1	0	0	0	0	NO	0.0662717
chr5	155881166	155886845	CNVE2661.1	loss	0	1	0	0	0	Conrad	0	0	0	0	5679	1	0	0	0	0	NO	0.0873193
chr5	157223771	157225535	CNVE2662.1	loss	0	1	0	0	0	Conrad	0	0	0	0	0	0	0	0	0	0	NO	0.0151463
chr5	158827991	158831133	CNVE2663.1	loss	3	0	0	0	0	Conrad	0	0	0	0	0	0	0	0	0	0	NO	0.0868915
chr5	159282379	159283692	CNVE2664.1	loss	0	2	0	0	0	Conrad	0	0	0	0	1313	1	0	0	0	0	NO	0.00928561
chr5	159854845	159856158	CNVE2665.1	loss	0	1	0	0	0	Conrad	0	0	0	0	0	0	0	0	0	0	NO	0.107375
chr5	160128840	160132676	CNVE2666.1	gain	2	2	0	0	0	Conrad	0	0	0	0	3836	1	0	0	0	0	NO	0.0826081
chr5	160128835	160131535	CNVE2666.2	gain	5	2	0	0	0	Conrad	0	0	0	0	2700	1	0	0	0	0	NO	0.113373
chr5	160521601	160522648	CNVE2667.1	loss	3	10	2	0	1	both	0	0	0	0	0	0	0	0	0	0	NO	0.0125979
chr5	161475750	161476438	CNVE2668.1	loss	0	1	0	0	0	Conrad	0	0	0	0	688	1	0	0	0	0	NO	0.0173067
chr5	162794318	162795892	CNVE2669.1	gain_loss	9	11	7	9	7	both	0	0	0	0	0	0	0	0	0	0	NO	0.154971
chr1	104244763	104245258	CNVE267.1	gain	16	20	10	8	8	both	0	0	0	0	0	0	0	0	0	0	NO	0.667739
chr5	163597906	163598998	CNVE2671.1	loss	2	2	0	0	0	Conrad	0	0	0	0	0	0	0	0	0	0	NO	0.0089826
chr5	164074049	164075702	CNVE2672.1	loss	1	0	0	0	0	Conrad	0	0	0	0	0	0	0	0	0	0	NO	0.0241742
chr5	164159338	164159913	CNVE2673.1	loss	1	0	0	0	0	Conrad	0	0	0	0	0	0	0	0	0	0	NO	0.00861043
chr5	164654880	164658550	CNVE2674.1	loss	0	1	0	0	0	Conrad	0	0	0	0	0	0	0	0	0	0	NO	0.0664003
chr5	165771504	165782543	CNVE2675.1	loss	0	1	0	0	0	Conrad	0	0	0	0	0	0	0	0	0	0	NO	0.0673375
chr5	166335295	166335915	CNVE2676.1	loss	2	0	0	0	0	Conrad	0	0	0	0	0	0	0	0	0	0	NO	0.0218468
chr5	166791589	166792261	CNVE2677.1	loss	0	1	0	0	0	Conrad	0	0	0	0	672	1	0	0	0	0	NO	0.446345
chr5	167050966	167059009	CNVE2678.1	loss	0	1	0	0	0	Conrad	0	0	0	0	8043	1	0	0	0	0	NO	0.0672824
chr5	168312774	168313355	CNVE2679.1	loss	0	1	0	0	0	Conrad	0	0	0	0	581	1	0	0	0	0	NO	0.0132014
chr1	104471032	104471609	CNVE268.1	gain	17	15	0	0	0	Conrad	0	0	0	0	0	0	0	0	0	0	NO	0.00748354
chr1	104470632	104471440	CNVE268.2	gain	1	0	0	0	0	Conrad	0	0	0	0	0	0	0	0	0	0	NO	0.00904332
chr5	169372848	169373706	CNVE2681.1	loss	0	1	0	0	0	Conrad	858	1	0	0	858	1	0	0	0	0	NO	0.00800117
chr5	170062357	170064073	CNVE2682.1	gain_loss	11	12	9	9	10	both	0	0	0	0	1716	1	0	0	0	0	NO	0.045954
chr5	172905608	172907328	CNVE2684.1	loss	1	5	1	1	1	both	0	0	0	0	0	0	0	0	0	0	NO	0.0027393
chr5	173022849	173023846	CNVE2685.1	loss	0	3	0	0	0	Conrad	0	0	0	0	0	0	0	0	0	0	NO	0.00181043
chr5	173101519	173103232	CNVE2686.1	loss	0	1	0	0	0	Conrad	0	0	0	0	0	0	0	0	0	0	NO	0.0042049
chr5	174062925	174064315	CNVE2687.1	loss	0	3	0	1	0	both	0	0	0	0	0	0	0	0	0	0	NO	0.0134029
chr5	174368607	174373166	CNVE2688.1	loss	1	0	0	0	0	Conrad	0	0	0	0	0	0	0	0	0	0	NO	0.0324698
chr5	174485208	174485807	CNVE2689.1	loss	1	0	0	0	0	Conrad	0	0	0	0	0	0	0	0	0	0	NO	0.00354257
chr1	104508146	104509480	CNVE269.1	loss	0	1	0	0	0	Conrad	0	0	0	0	0	0	0	0	0	0	NO	0.0127226
chr5	175278417	175282904	CNVE2691.1	loss	0	1	0	0	0	Conrad	0	0	0	0	0	0	0	0	387	0.0862492	NO	0.0370089
chr5	175490429	175564447	CNVE2692.1	gain	0	1	0	0	0	Conrad	0	0	0	0	57648	0.778838	5985	0.0808587	26198	0.353941	NO	0.0394628
chr5	175497883	175499439	CNVE2692.2	loss	0	1	0	0	0	Conrad	0	0	0	0	0	0	0	0	1556	1	NO	0.0800431
chr5	176161762	176164317	CNVE2693.1	loss	0	1	0	0	0	Conrad	0	0	0	0	0	0	0	0	0	0	NO	0.113675
chr5	176218748	176219448	CNVE2694.1	gain	0	1	0	0	0	Conrad	0	0	0	0	700	1	0	0	0	0	NO	0.0154643
chr5	176427680	176428752	CNVE2695.1	loss	1	12	0	0	0	Conrad	0	0	0	0	1072	1	0	0	0	0	NO	0.0462388
chr5	176457410	176461839	CNVE2696.1	loss	0	1	0	0	0	Conrad	0	0	0	0	322	0.0727026	322	0.0727026	0	0	NO	0.0603531
chr5	176466696	176467745	CNVE2697.1	loss	0	1	0	1	0	both	0	0	0	0	0	0	0	0	0	0	NO	0.00600572
chr5	176877285	176878376	CNVE2698.1	gain	0	2	0	0	0	Conrad	0	0	1091	1	0	0	0	0	0	0	NO	0.00331897
chr5	177159627	177163393	CNVE2699.1	loss	3	0	0	0	0	Conrad	0	0	0	0	0	0	0	0	3766	1	NO	0.0995773
chr5	177121248	177159977	CNVE2699.2	gain	1	0	0	0	0	Conrad	0	0	0	0	21757	0.561775	537	0.0138656	38729	1	NO	0.0615253
chr5	177161442	177168494	CNVE2699.3	loss	1	0	0	0	0	Conrad	0	0	0	0	0	0	0	0	7052	1	NO	0.025141
chr5	177164986	177168219	CNVE2699.4	loss	1	0	0	0	0	Conrad	0	0	0	0	0	0	0	0	3233	1	NO	0
chr1	104610791	104611478	CNVE270.1	loss	0	1	0	0	0	Conrad	0	0	0	0	0	0	0	0	0	0	NO	0.0309374
chr5	177308956	177312402	CNVE2700.1	gain	0	1	0	0	0	Conrad	0	0	0	0	1537	0.446024	698	0.202554	3446	1	NO	0.000464317
chr5	177320743	177322703	CNVE2701.1	gain_loss	2	4	0	0	0	Conrad	0	0	0	0	0	0	0	0	0	0	NO	0.0460663
chr5	177338219	177340324	CNVE2702.1	gain_loss	2	7	0	0	0	Conrad	0	0	0	0	0	0	0	0	190	0.0902613	NO	0.45737
chr5	177454236	177456721	CNVE2703.1	loss	5	0	0	0	0	Conrad	0	0	0	0	0	0	0	0	0	0	NO	0.00169972
chr5	177780511	177785219	CNVE2705.1	loss	0	1	0	0	0	Conrad	4708	1	0	0	4708	1	0	0	0	0	NO	0.0100542
chr5	177884619	177885573	CNVE2706.1	gain_loss	0	6	0	0	0	Conrad	954	1	0	0	954	1	0	0	0	0	NO	0.00161258
chr5	178041781	178045925	CNVE2707.1	gain_loss	11	18	0	0	0	Conrad	0	0	0	0	0	0	0	0	0	0	NO	4.58494e-05
chr5	178044744	178045815	CNVE2707.2	gain	1	0	0	0	0	Conrad	0	0	0	0	0	0	0	0	0	0	NO	5.97572e-05
chr5	178051113	178051648	CNVE2708.1	gain	0	1	0	0	0	Conrad	0	0	0	0	0	0	0	0	0	0	NO	0.0395701
chr5	178150826	178153262	CNVE2709.1	loss	1	1	0	0	0	Conrad	0	0	0	0	2436	1	0	0	0	0	NO	0.0714044
chr1	105056873	105057712	CNVE271.1	loss	0	2	8	8	10	both	0	0	0	0	0	0	0	0	0	0	NO	0.053503
chr5	178191212	178192988	CNVE2710.1	loss	3	2	0	0	0	Conrad	0	0	0	0	0	0	0	0	0	0	NO	0
chr5	178191212	178198773	CNVE2710.2	loss	2	0	0	0	0	Conrad	0	0	0	0	0	0	0	0	1415	0.187145	NO	0.00538722
chr5	178280977	178285795	CNVE2711.1	gain	18	16	1	0	1	both	0	0	0	0	4818	1	0	0	0	0	NO	0.223065
chr5	178448176	178449149	CNVE2712.1	loss	1	2	0	0	0	Conrad	0	0	0	0	0	0	0	0	0	0	NO	0
chr5	178789179	178789669	CNVE2715.1	gain	0	1	0	0	0	Conrad	0	0	0	0	0	0	0	0	0	0	NO	0.00181224
chr5	179974766	179975766	CNVE2716.1	loss	2	0	0	0	0	Conrad	0	0	0	0	1000	1	0	0	0	0	NO	0.0444158
chr5	179974371	179978092	CNVE2716.2	gain	2	0	0	0	0	Conrad	0	0	0	0	3721	1	218	0.0585864	0	0	NO	0.0773939
chr5	179976827	179978257	CNVE2716.3	gain	0	2	0	0	0	Conrad	0	0	0	0	1430	1	0	0	0	0	NO	0.0084014
chr5	180108619	180128369	CNVE2717.1	gain	3	0	0	0	0	Conrad	0	0	0	0	0	0	0	0	0	0	NO	0.00353564
chr5	180276524	180277123	CNVE2718.1	gain_loss	0	5	0	0	0	Conrad	0	0	599	1	599	1	0	0	0	0	NO	0
chr5	180307216	180365215	CNVE2719.1	gain_loss	13	16	0	0	0	Conrad	0	0	57999	1	57999	1	7064	0.121795	6531	0.112605	NO	0.0664962
chr5	180365266	180366586	CNVE2719.2	loss	0	1	5	3	4	both	0	0	1320	1	1067	0.808333	1067	0.808333	0	0	NO	0.0310189
chr1	105101788	105102722	CNVE272.1	loss	1	0	0	0	0	Conrad	0	0	0	0	0	0	0	0	0	0	NO	0.00792564
chr5	180447757	180451345	CNVE2720.1	gain_loss	7	5	0	0	0	Conrad	0	0	0	0	0	0	0	0	2886	0.804348	NO	0.759309
chr5	180493121	180495727	CNVE2721.1	loss	0	2	1	0	0	both	0	0	0	0	0	0	0	0	0	0	NO	0.00605986
chr5	180494899	180495398	CNVE2721.2	loss	0	1	0	0	0	Conrad	0	0	0	0	0	0	0	0	0	0	NO	0.009
chr5	180501669	180502657	CNVE2723.1	gain_loss	4	3	0	0	0	Conrad	0	0	0	0	0	0	0	0	0	0	NO	0.0110789
chr5	180632989	180641161	CNVE2724.1	loss	1	1	0	0	0	Conrad	8172	1	0	0	0	0	0	0	8172	1	NO	0
chr5	180762304	180822488	CNVE2725.2	loss	10	3	0	0	0	Conrad	0	0	0	0	1634	0.0271501	802	0.0133258	60184	1	NO	0.0181157
chr5	180711978	180764702	CNVE2725.3	gain	0	3	0	0	0	Conrad	7116	0.134967	0	0	939	0.0178097	939	0.0178097	52724	1	NO	0.0549015
chr5	180820321	180837775	CNVE2725.4	gain	2	0	0	0	0	Conrad	0	0	0	0	0	0	0	0	17454	1	NO	0.0517405
chr5	180757893	180776551	CNVE2725.5	gain_loss	1	1	0	0	0	Conrad	0	0	0	0	0	0	0	0	18658	1	NO	0.0209689
chr5	180643835	180763081	CNVE2725.6	gain	0	1	0	0	0	Conrad	75259	0.631124	0	0	9892	0.0829546	6514	0.0546266	119246	1	NO	0.0643432
chr5	180709574	180829092	CNVE2725.8	gain	0	1	0	0	0	Conrad	9520	0.0796533	0	0	2573	0.0215281	1741	0.0145668	119518	1	NO	0.0334668
chr5	180757526	180763081	CNVE2725.9	gain	0	1	0	0	0	Conrad	0	0	0	0	0	0	0	0	5555	1	NO	0.00524316
chr6	5031	22217	CNVE2726.1	gain	10	8	0	0	0	Conrad	17186	1	0	0	0	0	0	0	17186	1	NO	0.00481755
chr6	5031	94517	CNVE2726.2	gain	4	9	0	0	0	Conrad	86670	0.968531	0	0	0	0	0	0	89486	1	NO	0.0655306
chr6	183018	193744	CNVE2727.1	loss	0	1	0	0	0	Conrad	0	0	0	0	0	0	0	0	0	0	NO	0.0113285
chr6	200650	329973	CNVE2728.1	gain_loss	17	18	0	0	0	Conrad	0	0	0	0	59255	0.458194	3461	0.0267624	0	0	NO	0.0399705
chr6	201416	241014	CNVE2728.2	loss	2	0	6	8	9	both	0	0	0	0	3914	0.0988434	460	0.0116167	0	0	NO	0.0305846
chr1	105427846	105432029	CNVE273.1	loss	0	1	0	0	0	Conrad	0	0	0	0	0	0	0	0	0	0	NO	0.0564683
chr6	540051	541361	CNVE2730.1	loss	0	2	0	0	0	Conrad	0	0	0	0	1310	1	0	0	0	0	NO	0.0148069
chr6	546031	547700	CNVE2731.1	loss	12	11	0	0	0	Conrad	0	0	0	0	1669	1	0	0	0	0	NO	0.0988388
chr6	611425	612789	CNVE2732.1	loss	12	10	0	0	0	Conrad	0	0	0	0	1364	1	0	0	0	0	NO	0.000417155
chr6	620417	622340	CNVE2733.1	loss	14	13	0	0	0	Conrad	0	0	0	0	1923	1	0	0	0	0	NO	0.21154
chr6	719091	719831	CNVE2734.1	loss	3	5	2	0	1	both	0	0	0	0	0	0	0	0	0	0	NO	0.00292568
chr6	720571	721271	CNVE2735.1	loss	1	0	0	0	0	Conrad	0	0	0	0	700	1	700	1	0	0	NO	0.208724
chr6	806925	808775	CNVE2736.1	gain_loss	7	11	0	0	0	Conrad	0	0	0	0	0	0	0	0	0	0	NO	0.0075027
chr6	854726	856131	CNVE2737.1	loss	5	10	0	0	0	Conrad	0	0	0	0	0	0	0	0	0	0	NO	0.00227558
chr6	1477293	1482290	CNVE2738.1	loss	2	5	0	0	0	Conrad	0	0	0	0	0	0	0	0	0	0	NO	0.301491
chr1	105469153	105469979	CNVE274.1	gain	18	20	0	0	0	Conrad	0	0	0	0	0	0	0	0	0	0	NO	0.0138559
chr6	2152442	2153324	CNVE2740.1	loss	0	1	0	0	0	Conrad	0	0	0	0	882	1	0	0	0	0	NO	0.102002
chr6	2512324	2517088	CNVE2741.1	loss	2	6	0	0	0	Conrad	0	0	0	0	0	0	0	0	0	0	NO	1.5953e-05
chr6	3031108	3032022	CNVE2742.1	gain	0	1	0	0	0	Conrad	0	0	0	0	914	1	0	0	0	0	NO	0.006
chr6	3089811	3092615	CNVE2744.1	loss	9	10	0	0	0	Conrad	0	0	0	0	2804	1	0	0	0	0	NO	0.171771
chr6	3090125	3091355	CNVE2744.2	loss	1	0	0	0	0	Conrad	0	0	0	0	1230	1	0	0	0	0	NO	0.336373
chr6	3090965	3092202	CNVE2744.3	loss	0	1	0	0	0	Conrad	0	0	0	0	1237	1	0	0	0	0	NO	0.00812821
chr6	3126775	3127649	CNVE2745.1	loss	1	2	0	0	0	Conrad	0	0	0	0	0	0	0	0	0	0	NO	0.0036373
chr6	3200706	3201192	CNVE2746.1	gain	0	5	0	0	0	Conrad	0	0	0	0	486	1	0	0	0	0	NO	0.00216255
chr6	3239340	3240625	CNVE2747.1	loss	0	1	0	0	0	Conrad	0	0	0	0	1285	1	0	0	0	0	NO	0.00152218
chr6	3564460	3566864	CNVE2749.1	loss	1	0	2	2	1	both	2404	1	0	0	0	0	0	0	0	0	NO	0.018005
chr1	105817336	105824920	CNVE275.1	loss	10	14	9	8	9	both	0	0	0	0	0	0	0	0	0	0	NO	0.117544
chr6	3657580	3664679	CNVE2750.1	gain	10	16	0	0	0	Conrad	7099	1	0	0	0	0	0	0	0	0	NO	0.0231223
chr6	3661204	3664679	CNVE2750.2	gain	3	0	0	0	0	Conrad	3475	1	0	0	0	0	0	0	0	0	NO	0.013388
chr6	3830174	3832767	CNVE2751.1	loss	0	4	0	0	0	Conrad	0	0	0	0	0	0	0	0	0	0	NO	0.0804342
chr6	4199022	4202184	CNVE2752.1	loss	0	1	0	0	0	Conrad	0	0	3162	1	0	0	0	0	0	0	NO	0.00554298
chr6	4421188	4423551	CNVE2753.1	loss	0	2	0	0	0	Conrad	0	0	0	0	0	0	0	0	0	0	NO	0.0121295
chr6	4514271	4517126	CNVE2754.1	loss	0	1	0	0	0	Conrad	0	0	0	0	0	0	0	0	0	0	NO	0.133206
chr6	4863711	4864226	CNVE2755.1	gain	1	0	0	0	0	Conrad	0	0	0	0	515	1	0	0	0	0	NO	0.00513981
chr6	5057411	5057917	CNVE2756.1	gain	1	0	0	0	0	Conrad	0	0	0	0	506	1	0	0	0	0	NO	0.00113241
chr6	5080172	5081001	CNVE2757.1	loss	1	1	0	0	0	Conrad	0	0	0	0	829	1	0	0	0	0	NO	0.0224704
chr6	5843382	5843837	CNVE2759.1	loss	0	1	0	0	0	Conrad	0	0	0	0	0	0	0	0	0	0	NO	0.00143297
chr1	105838007	105839173	CNVE276.1	loss	0	3	0	0	0	Conrad	0	0	0	0	0	0	0	0	0	0	NO	0.0098199
chr6	6898601	6899513	CNVE2762.1	loss	1	0	0	0	0	Conrad	0	0	0	0	0	0	0	0	0	0	NO	0.000343202
chr6	7387235	7388507	CNVE2765.1	loss	4	0	0	0	0	Conrad	0	0	0	0	0	0	0	0	0	0	NO	0.00082783
chr6	7387595	7388243	CNVE2765.2	loss	1	0	0	0	0	Conrad	0	0	0	0	0	0	0	0	0	0	NO	0.000729938
chr6	7726528	7727584	CNVE2766.1	loss	3	0	0	0	0	Conrad	0	0	0	0	1056	1	0	0	0	0	NO	0.00373295
chr6	7737952	7738649	CNVE2767.1	gain	0	1	0	0	0	Conrad	0	0	0	0	697	1	0	0	0	0	NO	0.0123945
chr6	8111300	8115838	CNVE2768.1	loss	0	1	0	0	0	Conrad	0	0	0	0	0	0	0	0	0	0	NO	0.160303
chr6	8282687	8286532	CNVE2769.1	loss	7	2	2	0	1	both	0	0	0	0	0	0	0	0	0	0	NO	0.0451402
chr1	105906441	105923927	CNVE277.1	gain	0	1	0	0	0	Conrad	0	0	0	0	0	0	0	0	0	0	NO	0.0253631
chr6	8869867	8877952	CNVE2770.1	loss	1	0	0	0	0	Conrad	0	0	0	0	0	0	0	0	0	0	NO	0.0655232
chr6	9122165	9122922	CNVE2771.1	gain	1	1	0	0	0	Conrad	0	0	0	0	0	0	0	0	757	1	NO	0.00606869
chr6	9381868	9382879	CNVE2772.1	loss	1	2	4	1	6	both	0	0	0	0	0	0	0	0	0	0	NO	0.0181701
chr6	9870134	9873442	CNVE2773.1	loss	0	1	0	0	0	Conrad	0	0	0	0	3308	1	0	0	0	0	NO	0.100076
chr6	10766024	10767491	CNVE2775.1	loss	0	3	0	0	0	Conrad	0	0	0	0	0	0	0	0	0	0	NO	0.0824601
chr6	10849095	10853159	CNVE2776.1	loss	0	1	0	0	0	Conrad	0	0	4064	1	1610	0.396161	984	0.242126	0	0	NO	0.00858391
chr1	105965926	106016051	CNVE278.1	loss	0	1	0	0	0	Conrad	0	0	0	0	0	0	0	0	0	0	NO	0.0367219
chr6	13298974	13300083	CNVE2780.1	loss	1	5	0	0	0	Conrad	0	0	0	0	1109	1	0	0	0	0	NO	0.0157547
chr6	13406896	13408079	CNVE2781.1	loss	1	0	0	0	0	Conrad	0	0	0	0	1183	1	0	0	0	0	NO	0.0140287
chr6	14847459	14848791	CNVE2784.1	loss	0	2	0	0	0	Conrad	0	0	0	0	0	0	0	0	0	0	NO	0.0429002
chr6	14848851	14853716	CNVE2785.1	gain	0	2	0	0	0	Conrad	0	0	0	0	0	0	0	0	0	0	NO	0.0232516
chr6	14853211	14853706	CNVE2785.2	gain	0	1	1	0	0	both	0	0	0	0	0	0	0	0	0	0	NO	0.125853
chr6	14947466	14949606	CNVE2786.1	loss	1	0	0	0	0	Conrad	0	0	2140	1	0	0	0	0	0	0	NO	0.129082
chr6	16992973	16994044	CNVE2789.1	gain	9	14	0	0	0	Conrad	0	0	0	0	0	0	0	0	0	0	NO	0.0222007
chr1	106109094	106119452	CNVE279.1	loss	0	1	0	0	0	Conrad	0	0	0	0	0	0	0	0	0	0	NO	0.0282793
chr6	17375540	17379629	CNVE2792.1	loss	1	0	0	0	0	Conrad	0	0	0	0	0	0	0	0	0	0	NO	0.056878
chr6	17484707	17489591	CNVE2793.1	loss	6	5	0	0	0	Conrad	0	0	0	0	0	0	0	0	0	0	NO	0.0131159
chr6	17485463	17487702	CNVE2793.2	loss	1	0	0	0	0	Conrad	0	0	0	0	0	0	0	0	0	0	NO	0.0213993
chr6	17546281	17549658	CNVE2794.1	loss	0	3	0	0	1	both	0	0	0	0	3377	1	0	0	0	0	NO	0.0126309
chr6	17835724	17836361	CNVE2795.1	loss	0	1	0	0	1	both	0	0	0	0	0	0	0	0	0	0	NO	0.149352
chr6	18214830	18220881	CNVE2798.1	loss	0	1	0	0	0	Conrad	0	0	0	0	0	0	0	0	0	0	NO	0.0201454
chr6	18510099	18510860	CNVE2799.1	gain	15	15	0	0	0	Conrad	0	0	0	0	761	1	0	0	0	0	NO	0.0321261
chr6	19149248	19157489	CNVE2801.1	loss	9	2	0	0	0	Conrad	0	0	0	0	0	0	0	0	0	0	NO	0.0534757
chr6	19149777	19152860	CNVE2801.2	loss	0	1	0	0	0	Conrad	0	0	0	0	0	0	0	0	0	0	NO	0.134491
chr6	19335285	19354139	CNVE2802.1	loss	0	1	0	0	0	Conrad	0	0	0	0	0	0	0	0	674	0.0357484	NO	0.0323851
chr6	19793546	19794532	CNVE2803.1	loss	3	2	0	0	0	Conrad	0	0	0	0	0	0	0	0	0	0	NO	0.0374665
chr6	21933480	21942167	CNVE2805.1	loss	1	0	0	0	0	Conrad	0	0	0	0	8687	1	0	0	0	0	NO	0.0833711
chr6	22160753	22161707	CNVE2807.1	loss	7	4	8	9	10	both	0	0	0	0	954	1	0	0	0	0	NO	0.0691342
chr6	22159124	22162663	CNVE2807.2	loss	2	14	0	0	0	Conrad	0	0	0	0	3539	1	0	0	0	0	NO	0.022514
chr6	23268749	23271735	CNVE2808.1	loss	0	1	0	0	0	Conrad	0	0	0	0	0	0	0	0	0	0	NO	0.00382469
chr1	106536624	106537564	CNVE281.1	loss	0	1	0	0	0	Conrad	0	0	0	0	0	0	0	0	0	0	NO	0
chr6	23568329	23573370	CNVE2810.1	loss	0	1	0	0	0	Conrad	0	0	0	0	0	0	0	0	0	0	NO	0.0542107
chr6	23851257	23854039	CNVE2811.1	gain_loss	14	19	0	0	0	Conrad	0	0	0	0	0	0	0	0	0	0	NO	0.00897124
chr6	23819527	23854465	CNVE2811.2	gain	1	0	0	0	0	Conrad	0	0	0	0	0	0	0	0	0	0	NO	0.0632403
chr6	24433310	24435604	CNVE2813.1	loss	4	0	6	4	7	both	0	0	0	0	2294	1	0	0	0	0	NO	0.0271391
chr6	26451828	26459559	CNVE2819.1	loss	0	5	0	0	0	Conrad	0	0	0	0	0	0	0	0	0	0	NO	0.00780369
chr1	106779980	106783078	CNVE282.1	loss	0	3	0	0	0	Conrad	0	0	0	0	0	0	0	0	0	0	NO	0.0200207
chr6	26785348	26791850	CNVE2820.1	loss	0	2	0	0	0	Conrad	0	0	0	0	0	0	0	0	6502	1	NO	0.0224148
chr6	26827342	26890518	CNVE2821.1	gain	8	15	0	0	0	Conrad	0	0	0	0	0	0	0	0	63162	0.999778	NO	0.0182796
chr6	26878702	26883319	CNVE2821.2	gain	1	0	0	0	0	Conrad	0	0	0	0	0	0	0	0	4617	1	NO	0.0130184
chr6	26959123	26982195	CNVE2822.1	gain_loss	5	1	0	0	0	Conrad	0	0	0	0	23072	1	563	0.0244019	23072	1	NO	0.0402355
chr6	26951792	27091435	CNVE2822.2	gain	10	5	0	0	0	Conrad	0	0	0	0	139206	0.996871	7484	0.0535938	126536	0.906139	NO	0.168182
chr6	27024382	27095894	CNVE2822.3	gain	0	3	0	0	0	Conrad	0	0	0	0	71075	0.993889	5846	0.0817485	53946	0.754363	NO	0.291866
chr6	27024932	27052678	CNVE2822.4	gain	0	1	0	0	0	Conrad	0	0	0	0	27309	0.98425	5846	0.210697	27746	1	NO	0.609543
chr6	27057067	27076490	CNVE2822.5	gain	0	1	0	0	0	Conrad	0	0	0	0	19423	1	0	0	19423	1	NO	0.183287
chr6	27783043	27787402	CNVE2823.1	loss	1	3	0	0	0	Conrad	0	0	0	0	1871	0.429227	1871	0.429227	0	0	NO	0.0497146
chr6	28738455	28741157	CNVE2824.1	gain	0	1	0	0	0	Conrad	0	0	0	0	0	0	0	0	0	0	NO	0
chr6	28947140	28947919	CNVE2825.1	loss	0	1	0	0	0	Conrad	779	1	0	0	0	0	0	0	0	0	NO	0
chr6	29199518	29271828	CNVE2826.1	loss	1	0	0	1	0	both	0	0	0	0	1041	0.0143963	1041	0.0143963	15356	0.212363	NO	0.0456884
chr6	29922866	29923538	CNVE2829.1	gain_loss	1	4	0	0	0	Conrad	672	1	0	0	0	0	0	0	0	0	NO	0.000391369
chr6	29927222	29927791	CNVE2829.10	loss	0	1	0	0	0	Conrad	569	1	0	0	0	0	0	0	0	0	NO	0.000945518
chr6	29951374	29957640	CNVE2829.11	loss	0	1	0	0	0	Conrad	6266	1	0	0	0	0	0	0	6266	1	NO	2.23428e-06
chr6	29981920	29989771	CNVE2829.12	gain	1	0	0	0	0	Conrad	7851	1	0	0	7851	1	0	0	3055	0.389122	NO	0.0577451
chr6	29889993	30031254	CNVE2829.2	gain	4	4	0	0	0	Conrad	141261	1	0	0	71891	0.508923	12094	0.0856146	69570	0.492493	NO	0.0152708
chr6	29957355	30031126	CNVE2829.3	gain	11	11	0	0	0	Conrad	73771	1	0	0	67619	0.916607	10468	0.141899	32918	0.446219	NO	0.0228203
chr6	30023714	30036820	CNVE2829.5	loss	3	0	0	0	0	Conrad	13106	1	0	0	13106	1	0	0	527	0.0402106	NO	0.0263353
chr6	29837360	29908045	CNVE2829.6	gain	0	2	0	0	0	Conrad	70685	1	0	0	10911	0.154361	4274	0.0604654	17497	0.247535	NO	0.0276483
chr6	29761933	30031389	CNVE2829.7	gain	1	1	0	0	0	Conrad	263885	0.979325	0	0	104845	0.389099	18428	0.0683896	70738	0.262522	NO	0.0225134
chr6	29923588	29982956	CNVE2829.8	gain	1	1	3	7	1	both	59368	1	0	0	19449	0.327601	5090	0.0857364	26585	0.4478	NO	0.0110456
chr1	106896738	106903868	CNVE283.1	loss	0	1	0	0	0	Conrad	0	0	0	0	0	0	0	0	0	0	NO	0.000259187
chr6	30467601	30471298	CNVE2831.1	gain	3	1	0	0	0	Conrad	0	0	0	0	0	0	0	0	0	0	NO	0.00292426
chr6	30469171	30470450	CNVE2831.2	gain	3	0	0	0	0	Conrad	0	0	0	0	0	0	0	0	0	0	NO	0.00179906
chr6	30469096	30472270	CNVE2831.3	gain	1	0	0	0	0	Conrad	0	0	0	0	0	0	0	0	0	0	NO	0.00284216
chr6	30823613	30824170	CNVE2832.1	loss	0	2	0	0	0	Conrad	0	0	0	0	0	0	0	0	0	0	NO	0.0247038
chr6	30863725	30864365	CNVE2833.1	loss	1	0	0	0	0	Conrad	0	0	0	0	0	0	0	0	0	0	NO	0.0307563
chr6	31090054	31097809	CNVE2834.1	loss	0	1	0	0	0	Conrad	0	0	0	0	0	0	0	0	0	0	NO	0.00596805
chr6	31131115	31131580	CNVE2835.1	loss	1	1	0	0	0	Conrad	0	0	0	0	465	1	465	1	0	0	NO	0.0212301
chr6	31301055	31302293	CNVE2836.1	loss	0	4	0	0	0	Conrad	1238	1	1238	1	0	0	0	0	0	0	YES	0.0482754
chr6	31345003	31348296	CNVE2838.1	loss	2	1	0	0	0	Conrad	0	0	3293	1	3293	1	1530	0.464622	0	0	NO	0.0927729
chr6	31345003	31346023	CNVE2838.2	loss	0	1	0	0	0	Conrad	0	0	1020	1	1020	1	306	0.3	0	0	NO	0.0466608
chr6	31371047	31374084	CNVE2839.1	loss	1	0	0	0	0	Conrad	0	0	3037	1	3037	1	0	0	0	0	NO	0.0246236
chr6	31374704	31377479	CNVE2840.1	loss	2	1	0	0	0	Conrad	0	0	2775	1	2775	1	0	0	0	0	NO	0.0141395
chr6	31426446	31427174	CNVE2841.1	loss	0	3	0	0	0	Conrad	0	0	728	1	728	1	0	0	0	0	NO	0.000348901
chr6	31410786	31427174	CNVE2841.10	loss	3	5	0	0	0	Conrad	0	0	16388	1	16388	1	0	0	0	0	NO	0.00136999
chr6	31393480	31427911	CNVE2841.11	gain	2	3	0	0	0	Conrad	0	0	34431	1	34431	1	0	0	0	0	NO	0.000672759
chr6	31393625	31459632	CNVE2841.12	gain	2	0	0	0	0	Conrad	0	0	66007	1	39343	0.596043	2232	0.0338146	7006	0.10614	NO	0.0270477
chr6	31444857	31460357	CNVE2841.13	gain	0	2	0	0	0	Conrad	0	0	15500	1	0	0	0	0	0	0	NO	0.0552345
chr6	31426895	31433689	CNVE2841.14	loss	2	0	0	0	0	Conrad	0	0	6794	1	6073	0.893877	2232	0.328525	0	0	NO	0.0538649
chr6	31378345	31379949	CNVE2841.15	loss	1	0	0	0	0	Conrad	0	0	1604	1	1604	1	0	0	0	0	NO	0.000119701
chr6	31378345	31387412	CNVE2841.16	loss	0	1	0	0	0	Conrad	0	0	9067	1	9067	1	0	0	0	0	NO	0.0183486
chr6	31397480	31398082	CNVE2841.17	gain	0	1	0	0	0	Conrad	0	0	602	1	602	1	0	0	0	0	NO	0
chr6	31397480	31398757	CNVE2841.18	gain	1	0	0	0	0	Conrad	0	0	1277	1	1277	1	0	0	0	0	NO	0
chr6	31410786	31412359	CNVE2841.19	loss	1	0	0	0	0	Conrad	0	0	1573	1	1573	1	0	0	0	0	NO	0
chr6	31393625	31395473	CNVE2841.2	gain	5	6	0	0	0	Conrad	0	0	1848	1	1848	1	0	0	0	0	NO	0
chr6	31416574	31421640	CNVE2841.20	loss	1	0	0	0	0	Conrad	0	0	5066	1	5066	1	0	0	0	0	NO	0.00019036
chr6	31421249	31421734	CNVE2841.21	loss	1	0	0	0	0	Conrad	0	0	485	1	485	1	0	0	0	0	NO	0.0043299
chr6	31432820	31433689	CNVE2841.23	loss	1	0	0	0	0	Conrad	0	0	869	1	148	0.170311	127	0.146145	0	0	NO	0.00581013
chr6	31445767	31449392	CNVE2841.25	loss	1	0	0	0	0	Conrad	0	0	3625	1	0	0	0	0	0	0	NO	0.0792447
chr6	31456343	31458847	CNVE2841.26	gain	1	0	0	0	0	Conrad	0	0	2504	1	0	0	0	0	0	0	NO	0.188834
chr6	31455949	31456566	CNVE2841.3	gain	1	1	0	0	0	Conrad	0	0	617	1	0	0	0	0	0	0	NO	0.426314
chr6	31444857	31452385	CNVE2841.4	gain	0	2	0	0	0	Conrad	0	0	7528	1	0	0	0	0	0	0	NO	0.0370201
chr6	31383960	31387412	CNVE2841.5	loss	3	6	0	0	0	Conrad	0	0	3452	1	3452	1	0	0	0	0	NO	0.0107614
chr6	31384505	31397416	CNVE2841.6	loss	6	0	3	1	1	both	0	0	12911	1	12911	1	0	0	0	0	NO	0.0167432
chr6	31393625	31409599	CNVE2841.7	gain	9	12	0	0	0	Conrad	0	0	15974	1	15974	1	0	0	0	0	NO	0
chr6	31431746	31434066	CNVE2841.8	loss	1	1	0	0	0	Conrad	0	0	2320	1	1222	0.526724	1080	0.465517	0	0	NO	0.091403
chr6	31395810	31397416	CNVE2841.9	loss	2	0	2	1	2	both	0	0	1606	1	1606	1	0	0	0	0	NO	0
chr6	31462308	31561028	CNVE2842.1	loss	1	0	0	0	0	Conrad	0	0	88914	0.900669	15411	0.156108	4969	0.0503343	29393	0.297741	NO	0.00530638
chr6	32093119	32099722	CNVE2843.1	gain_loss	5	12	0	0	0	Conrad	6603	1	0	0	6603	1	38	0.00575496	6603	1	NO	0.124629
chr6	32060426	32066895	CNVE2843.2	loss	4	12	0	0	0	Conrad	6469	1	0	0	6469	1	0	0	6469	1	NO	0.00124022
chr6	32066855	32093500	CNVE2843.3	gain	2	5	2	0	0	both	26645	1	0	0	20550	0.771252	9297	0.348921	26644	0.999962	NO	0.187128
chr6	32055886	32060381	CNVE2843.4	gain	0	4	0	0	0	Conrad	4495	1	0	0	4495	1	1785	0.397108	4093	0.910567	NO	0.211278
chr6	32099567	32124504	CNVE2843.5	gain	1	5	0	0	0	Conrad	24937	1	0	0	22051	0.884268	10329	0.414204	22311	0.894695	NO	0.176319
chr6	32056101	32122019	CNVE2843.6	gain_loss	5	3	0	0	0	Conrad	65918	1	0	0	56937	0.863755	20501	0.311008	65589	0.995009	NO	0.188947
chr6	32253020	32256085	CNVE2844.1	loss	1	0	0	0	0	Conrad	0	0	0	0	2746	0.895922	816	0.266232	0	0	NO	0.255668
chr6	32886890	32887814	CNVE2845.1	gain	2	11	0	0	0	Conrad	0	0	0	0	0	0	0	0	0	0	NO	0.0182597
chr6	32615622	32620992	CNVE2845.10	loss	0	4	0	0	0	Conrad	5370	1	5370	1	5370	1	0	0	0	0	YES	0
chr6	32657006	32658483	CNVE2845.11	loss	1	7	0	0	0	Conrad	1477	1	1477	1	1477	1	282	0.190928	0	0	YES	0.120082
chr6	32539676	32540555	CNVE2845.12	loss	1	3	0	0	0	Conrad	879	1	879	1	0	0	0	0	0	0	YES	0.0266928
chr6	32734034	32735154	CNVE2845.13	loss	1	5	0	0	0	Conrad	1120	1	0	0	0	0	0	0	0	0	NO	0.0120714
chr6	32609209	32613170	CNVE2845.14	loss	1	1	0	0	0	Conrad	3961	1	3961	1	3961	1	0	0	0	0	YES	0.00113153
chr6	32563058	32567017	CNVE2845.15	loss	1	8	0	0	0	Conrad	3959	1	3959	1	0	0	0	0	36	0.00909321	YES	0.0123034
chr6	32886230	32887855	CNVE2845.16	gain	2	3	0	0	0	Conrad	0	0	0	0	0	0	0	0	0	0	NO	0.0152178
chr6	32700893	32712162	CNVE2845.17	loss	5	8	0	0	0	Conrad	11269	1	11269	1	0	0	0	0	0	0	YES	0.0152264
chr6	32563431	32568343	CNVE2845.18	loss	1	4	0	0	0	Conrad	4912	1	4912	1	0	0	0	0	0	0	YES	0.0222624
chr6	32797053	32805933	CNVE2845.19	gain	0	2	0	0	0	Conrad	8880	1	0	0	0	0	0	0	0	0	NO	0.0313982
chr6	32576794	32582490	CNVE2845.2	loss	1	10	0	0	0	Conrad	5696	1	5696	1	0	0	0	0	0	0	YES	nan
chr6	32711984	32887814	CNVE2845.20	gain	3	0	0	0	0	Conrad	163346	0.929	3401	0.0193425	29982	0.170517	11479	0.0652846	1037	0.00589774	NO	0.0296437
chr6	32519885	32887814	CNVE2845.21	gain	4	1	4	3	1	both	355445	0.96607	180662	0.491024	103308	0.280782	15889	0.043185	36521	0.099261	YES	0.0251136
chr6	32711490	32772512	CNVE2845.22	gain	5	3	0	0	0	Conrad	61022	1	3895	0.0638294	16467	0.269853	7723	0.126561	0	0	NO	0.0259673
chr6	32782324	32887814	CNVE2845.23	gain	3	1	0	0	0	Conrad	93006	0.881657	0	0	13515	0.128116	3756	0.0356053	390	0.00369703	NO	0.0280759
[truncated: 10,149 more rows]

## Sheet: Supporting Table 2
Macaque CNVs identified in this study
CNVE	Chr	Start	End	size	type	freq	Avarage Log2
CNVE25.1	chr1	414284	423733	9450	Gain	0.31	0.45
CNVE911.1	chr1	3729563	3771639	42077	Gain	0.12	0.45
CNVE775.1	chr1	9250971	9301151	50181	Gain	0.06	0.35
CNVE1608.1	chr1	9439079	9496840	57762	Loss	0.06	-0.43
CNVE4.1	chr1	12092948	12185678	92731	Loss	0.12	-0.39
CNVE1604.1	chr1	13906414	14003440	97027	Loss	0.06	-0.38
CNVE986.1	chr1	15023643	15133560	109918	Loss	0.06	-0.39
CNVE912.1	chr1	15988456	16027164	38709	Gain	0.06	0.37
CNVE2.1	chr1	18129050	18299609	170560	Multi	0.31	-0.25
CNVE329.1	chr1	19263309	19382506	119198	Gain	0.12	0.24
CNVE1322.2	chr1	21255568	21295633	40066	Loss	0.06	-0.36
CNVE1322.1	chr1	21277900	21295633	17734	Gain	0.06	0.75
CNVE1304.1	chr1	22285923	22334517	48595	Gain	0.06	0.44
CNVE337.1	chr1	23350366	23407338	56973	Multi	0.12	0.05
CNVE913.1	chr1	26618032	26655630	37599	Gain	0.06	0.47
CNVE1300.1	chr1	30187929	30291034	103106	Gain	0.06	0.53
CNVE357.1	chr1	31856023	31872449	16427	Loss	0.06	-0.4
CNVE339.1	chr1	36036331	36072734	36404	Loss	0.06	-0.35
CNVE347.1	chr1	36950336	36987502	37167	Loss	0.12	-0.31
CNVE1307.1	chr1	39169153	39210720	41568	Gain	0.06	0.51
CNVE988.1	chr1	40822622	40913455	90834	Loss	0.12	-0.3
CNVE1550.1	chr1	41901843	41981788	79946	Gain	0.06	0.83
CNVE1308.1	chr1	43678817	43715034	36218	Gain	0.06	0.65
CNVE1605.1	chr1	44224685	44315680	90996	Loss	0.06	-0.36
CNVE1314.1	chr1	44375368	44401824	26457	Gain	0.06	0.56
CNVE992.1	chr1	44544797	44562600	17804	Loss	0.06	-0.56
CNVE1320.1	chr1	46899387	46919268	19882	Gain	0.06	0.62
CNVE767.1	chr1	50073941	50215248	141308	Loss	0.12	-0.26
CNVE345.1	chr1	50251057	50278792	27736	Loss	0.06	-0.45
CNVE1165.1	chr1	51194580	51368824	174245	Loss	0.06	-0.39
CNVE1312.1	chr1	53769102	53801347	32246	Gain	0.06	0.53
CNVE8.1	chr1	58888709	58935977	47269	Gain	0.5	0.49
CNVE1315.1	chr1	63838464	63862997	24534	Gain	0.06	0.5
CNVE1317.1	chr1	66105545	66129080	23536	Gain	0.06	0.54
CNVE22.1	chr1	68719779	68732138	12360	Gain	0.25	0.45
CNVE22.2	chr1	68724364	68745765	21402	Gain	0.06	0.37
CNVE263.1	chr1	74494572	74532909	38338	Gain	0.06	0.44
CNVE914.1	chr1	79695251	79714781	19531	Gain	0.06	0.47
CNVE353.1	chr1	81230758	81250494	19737	Loss	0.06	-0.38
CNVE1610.1	chr1	83330308	83363034	32727	Gain	0.06	0.39
CNVE1318.1	chr1	89814398	89836947	22550	Gain	0.06	0.35
CNVE355.1	chr1	90830176	90848561	18386	Loss	0.06	-0.45
CNVE916.1	chr1	91517282	91529151	11870	Gain	0.12	0.33
CNVE352.1	chr1	93410355	93443015	32661	Multi	0.25	-0.15
CNVE17.1	chr1	94237331	94262042	24712	Gain	0.31	0.46
CNVE776.1	chr1	97925725	97971558	45834	Gain	0.06	0.61
CNVE779.1	chr1	99602492	99619401	16910	Gain	0.31	0.53
CNVE719.1	chr1	101646598	101713200	66603	Gain	0.12	0.47
CNVE717.1	chr1	106296460	106357937	61478	Gain	0.12	0.36
CNVE3.1	chr1	106546435	106640741	94307	Loss	0.31	-0.35
CNVE9.1	chr1	106673418	106723723	50306	Gain	0.31	0.85
CNVE780.1	chr1	109148223	109159335	11113	Gain	0.06	0.4
CNVE359.1	chr1	110025820	110047664	21845	Loss	0.12	-0.49
CNVE1563.1	chr1	111331989	111370799	38811	Gain	0.06	0.71
CNVE915.1	chr1	112748071	112767002	18932	Loss	0.06	-0.4
CNVE19.1	chr1	114274943	114291735	16793	Loss	0.06	-0.52
CNVE1561.1	chr1	118475636	118521239	45604	Loss	0.06	-0.41
CNVE21.1	chr1	121211116	121227016	15901	Loss	0.06	-0.6
CNVE1310.1	chr1	121888336	121923793	35458	Gain	0.06	0.53
CNVE1121.1	chr1	123337283	123377037	39755	Gain	0.12	0.36
CNVE26.1	chr1	124033922	124037439	3518	Gain	0.5	0.41
CNVE332.1	chr1	125751570	125806555	54986	Gain	0.44	0.53
CNVE1313.1	chr1	128242921	128271851	28931	Gain	0.06	0.65
CNVE264.1	chr1	129558650	129583380	24731	Loss	0.06	-0.54
CNVE24.1	chr1	131999066	132022557	23492	Gain	0.44	0.43
CNVE12.1	chr1	137042946	137078131	35186	Loss	0.25	-0.74
CNVE12.2	chr1	137048772	137110587	61816	Loss	0.12	-0.69
CNVE1265.1	chr1	138222812	138267197	44386	Loss	0.06	-0.62
CNVE989.1	chr1	141367405	141461284	93880	Multi	0.19	-0.16
CNVE11.1	chr1	141835220	141862613	27394	Gain	0.25	0.42
CNVE20.1	chr1	147333882	147354109	20228	Gain	0.25	0.4
CNVE16.1	chr1	147873224	147905573	32350	Gain	0.12	0.42
CNVE1564.1	chr1	149424484	149437735	13252	Loss	0.06	-0.42
CNVE358.1	chr1	151529891	151545253	15363	Loss	0.06	-0.47
CNVE1324.1	chr1	156463384	156476469	13086	Gain	0.06	0.63
CNVE1167.1	chr1	162975741	163031871	56131	Loss	0.06	-0.41
CNVE1305.1	chr1	165343514	165390732	47219	Gain	0.06	0.38
CNVE1306.1	chr1	167098973	167143326	44354	Gain	0.06	0.42
CNVE721.1	chr1	171420816	171443395	22580	Gain	0.06	0.35
CNVE1323.1	chr1	172350279	172363632	13354	Gain	0.06	0.51
CNVE330.1	chr1	173715679	173803971	88293	Loss	0.12	-0.42
CNVE344.1	chr1	177766759	177795347	28589	Loss	0.06	-0.36
CNVE990.1	chr1	179633711	179664032	30322	Loss	0.25	-0.85
CNVE360.1	chr1	181823585	181837758	14174	Loss	0.06	-0.4
CNVE331.1	chr1	189517795	189656656	138862	Loss	0.12	-0.36
CNVE1311.1	chr1	189760634	189794562	33929	Gain	0.06	0.38
CNVE1316.1	chr1	191138778	191162490	23713	Gain	0.06	0.63
CNVE10.1	chr1	193207455	193245181	37727	Loss	0.12	-0.43
CNVE349.1	chr1	194716617	194738605	21989	Loss	0.06	-0.6
CNVE23.1	chr1	198183468	198194824	11357	Gain	0.31	0.4
CNVE777.1	chr1	200999894	201044497	44604	Gain	0.19	0.44
CNVE1611.1	chr1	206488970	206514908	25939	Loss	0.06	-0.51
CNVE1.1	chr1	208829194	208983159	153966	Loss	0.19	-1.49
CNVE261.1	chr1	209924947	210033515	108569	Gain	0.44	0.55
CNVE351.1	chr1	213026393	213047669	21277	Loss	0.06	-0.47
CNVE356.1	chr1	215400867	215419164	18298	Loss	0.06	-0.39
CNVE1560.1	chr1	220716131	220790731	74601	Loss	0.06	-0.35
CNVE1301.1	chr1	221896188	221967287	71100	Gain	0.06	0.37
CNVE1319.1	chr1	222412799	222433615	20817	Gain	0.06	0.68
CNVE15.1	chr1	223312001	223332758	20758	Loss	0.06	-0.48
CNVE1309.1	chr1	225901620	225937716	36097	Gain	0.06	0.45
CNVE1321.1	chr1	226195065	226216793	21729	Multi	0.12	-0.05
CNVE370.1	chr10	4595791	4614935	19145	Loss	0.06	-0.45
CNVE785.1	chr10	6927807	6967409	39603	Gain	0.06	0.44
CNVE1329.1	chr10	7115266	7146290	31025	Multi	0.12	0.04
CNVE371.1	chr10	13522066	13537428	15363	Loss	0.06	-0.46
CNVE1197.1	chr10	26984710	27097085	112376	Loss	0.12	-0.29
CNVE362.1	chr10	31917197	32045723	128527	Loss	0.12	-0.27
CNVE1328.1	chr10	34911707	34936548	24842	Gain	0.06	0.72
CNVE1334.1	chr10	43943929	43960804	16876	Gain	0.06	0.51
CNVE372.1	chr10	45184036	45197748	13713	Loss	0.06	-0.6
CNVE367.1	chr10	52497518	52532749	35232	Loss	0.06	-0.39
CNVE1566.1	chr10	53659791	53671091	11301	Loss	0.06	-0.59
CNVE1332.1	chr10	54800770	54823905	23136	Gain	0.06	0.62
CNVE1335.1	chr10	55016827	55028294	11468	Gain	0.06	0.66
CNVE1333.1	chr10	55851408	55870631	19224	Gain	0.06	0.64
CNVE1331.1	chr10	56644042	56668661	24620	Gain	0.06	0.78
CNVE1327.1	chr10	58669092	58694590	25499	Gain	0.06	0.55
CNVE265.1	chr10	58962941	59505988	543048	Loss	0.69	-0.63
CNVE1170.1	chr10	59505988	59763012	257025	Gain	0.06	0.53
CNVE269.1	chr10	60767639	60791801	24163	Multi	0.56	0.51
CNVE363.1	chr10	60893493	60982509	89017	Gain	0.19	0.28
CNVE1123.1	chr10	61003965	61049988	46024	Gain	0.06	0.4
CNVE268.2	chr10	61108732	61250481	141750	Loss	0.06	-0.4
CNVE268.1	chr10	61194919	61239862	44944	Loss	0.19	-1.4
CNVE1615.1	chr10	63757525	63825375	67851	Loss	0.06	-0.48
CNVE917.1	chr10	65898177	66056328	158152	Loss	0.12	-0.56
CNVE29.2	chr10	66040594	66120053	79460	Loss	0.06	-0.41
CNVE266.1	chr10	66378277	66582174	203898	Multi	0.12	0.17
CNVE270.1	chr10	66678780	66690551	11772	Loss	0.06	-1.01
CNVE1612.1	chr10	68072500	68267578	195079	Loss	0.06	-0.35
CNVE28.1	chr10	68407296	68458244	50949	Gain	0.44	0.35
CNVE1330.1	chr10	73128913	73153576	24664	Gain	0.06	0.9
CNVE1326.1	chr10	74957412	74984194	26783	Gain	0.06	0.7
CNVE1169.1	chr10	76006851	76271491	264641	Gain	0.12	0.39
CNVE1325.1	chr10	76672166	76727049	54884	Gain	0.06	0.41
CNVE369.1	chr10	83922957	83976370	53414	Loss	0.12	-0.37
CNVE267.1	chr10	86443840	86578194	134355	Gain	0.12	0.39
CNVE998.1	chr11	897763	1039679	141917	Loss	0.12	-0.36
CNVE1340.1	chr11	1691363	1718223	26861	Gain	0.06	0.68
CNVE31.1	chr11	2790000	2837924	47925	Gain	0.06	0.4
CNVE32.1	chr11	3173440	3208900	35461	Loss	0.12	-0.57
CNVE391.1	chr11	4363538	4379857	16320	Loss	0.06	-0.44
CNVE722.1	chr11	11241169	11304439	63271	Gain	0.19	0.37
CNVE722.2	chr11	11253264	11327186	73923	Multi	0.12	-0.02
CNVE919.1	chr11	11521143	11593582	72440	Loss	0.12	-0.99
CNVE381.1	chr11	12088822	12115543	26722	Loss	0.06	-0.38
CNVE1342.1	chr11	13066523	13091518	24996	Gain	0.06	0.81
CNVE394.2	chr11	21464199	21488129	23931	Gain	0.06	0.48
CNVE394.1	chr11	21474125	21488129	14005	Gain	0.31	0.49
CNVE924.1	chr11	25822172	25833993	11822	Gain	0.06	0.44
CNVE1171.1	chr11	25855777	25922369	66593	Loss	0.06	-1.33
CNVE1343.1	chr11	28054231	28076888	22658	Gain	0.06	0.51
CNVE1268.1	chr11	31886597	31897654	11058	Gain	0.06	0.42
CNVE375.1	chr11	33447412	33512583	65172	Gain	0.56	0.84
CNVE925.1	chr11	34952356	34965468	13113	Gain	0.12	0.44
CNVE386.1	chr11	35014239	35040946	26708	Gain	0.31	0.43
CNVE790.1	chr11	35993802	36046947	53146	Gain	0.31	0.39
CNVE923.1	chr11	37269343	37298905	29563	Gain	0.19	0.51
CNVE395.1	chr11	38087897	38096963	9067	Loss	0.06	-0.46
CNVE1337.1	chr11	39381583	39417584	36002	Gain	0.06	0.44
CNVE393.1	chr11	39505566	39519175	13610	Loss	0.06	-0.49
CNVE1341.1	chr11	43402242	43428338	26097	Gain	0.06	0.37
CNVE396.1	chr11	44103811	44112114	8304	Loss	0.06	-0.43
CNVE385.1	chr11	51481707	51502498	20792	Loss	0.06	-0.48
CNVE1200.1	chr11	54147336	54320847	173512	Loss	0.12	-0.29
CNVE1338.1	chr11	54682276	54712153	29878	Gain	0.06	0.7
CNVE1336.2	chr11	54704582	54855975	151394	Loss	0.06	-0.44
CNVE1336.1	chr11	54813331	54857673	44343	Gain	0.06	0.55
CNVE921.1	chr11	57517123	57590227	73105	Loss	0.12	-0.5
CNVE376.1	chr11	58339126	58391823	52698	Loss	0.12	-0.55
CNVE390.1	chr11	64067525	64084776	17252	Loss	0.06	-0.46
CNVE389.1	chr11	64629577	64648428	18852	Loss	0.12	-0.4
CNVE726.1	chr11	65133460	65146078	12619	Gain	0.12	0.53
CNVE926.1	chr11	66314002	66324432	10431	Gain	0.25	0.58
CNVE1551.1	chr11	69935535	69995548	60014	Loss	0.06	-1.32
CNVE33.1	chr11	71781867	71802947	21081	Loss	0.12	-0.5
CNVE387.1	chr11	74498631	74527067	28437	Gain	0.31	0.36
CNVE927.1	chr11	79094642	79107261	12620	Gain	0.12	0.44
CNVE1002.1	chr11	87266810	87308062	41253	Loss	0.06	-0.4
CNVE1347.2	chr11	90478292	90514285	35994	Gain	0.06	0.55
CNVE1347.1	chr11	90493445	90507428	13984	Gain	0.06	0.55
CNVE388.1	chr11	90850153	90868566	18414	Loss	0.06	-0.42
CNVE920.1	chr11	91522835	91589828	66994	Loss	0.06	-0.47
CNVE1345.1	chr11	93358892	93378610	19719	Gain	0.06	0.5
CNVE724.1	chr11	93385427	93408728	23302	Loss	0.06	-0.36
CNVE271.1	chr11	95257294	95323757	66464	Loss	0.06	-0.35
CNVE1006.1	chr11	97741073	97752643	11571	Gain	0.06	0.47
CNVE34.1	chr11	103309201	103324712	15512	Gain	0.25	0.4
CNVE1346.1	chr11	104117880	104137107	19228	Gain	0.06	0.52
CNVE377.1	chr11	106203676	106243027	39352	Loss	0.06	-0.47
CNVE1344.1	chr11	107647236	107667714	20479	Gain	0.06	0.72
CNVE1201.1	chr11	112230805	112387693	156889	Multi	0.12	0.11
CNVE1339.1	chr11	112681763	112709922	28160	Gain	0.06	0.57
CNVE1620.1	chr11	114306657	114404853	98197	Loss	0.06	-0.42
CNVE996.1	chr11	118915375	119155395	240021	Loss	0.06	-0.35
CNVE30.1	chr11	119524423	119598510	74088	Gain	0.06	0.42
CNVE1124.1	chr11	122834408	122907505	73098	Loss	0.12	-0.35
CNVE383.1	chr11	127483765	127506902	23138	Gain	0.06	0.41
CNVE35.1	chr11	131855824	131877385	21562	Gain	0.31	0.44
CNVE1126.1	chr12	1236035	1273529	37495	Gain	0.06	0.42
CNVE1568.1	chr12	1879687	1994421	114735	Loss	0.06	-0.73
CNVE45.1	chr12	5409073	5429918	20846	Loss	0.12	-0.3
CNVE1009.1	chr12	5822468	5845511	23044	Gain	0.06	0.38
CNVE929.1	chr12	6326664	6339737	13074	Gain	0.06	0.38
CNVE401.1	chr12	7854970	7887528	32559	Loss	0.06	-0.41
CNVE1353.1	chr12	8044303	8058346	14044	Gain	0.06	0.53
CNVE47.1	chr12	13286793	13310254	23462	Gain	0.44	0.53
CNVE797.1	chr12	17854623	17908848	54226	Loss	0.06	-0.43
CNVE798.1	chr12	18345307	18398203	52897	Loss	0.06	-0.35
CNVE1351.1	chr12	20556778	20600734	43957	Loss	0.06	-0.44
CNVE41.1	chr12	21133786	21155449	21664	Loss	0.06	-0.43
CNVE398.1	chr12	22045081	22083153	38073	Gain	0.12	0.54
CNVE407.1	chr12	24763723	24777969	14247	Multi	0.19	-0.05
CNVE406.1	chr12	24945341	24965482	20142	Multi	0.12	0.11
CNVE399.1	chr12	33455945	33490811	34867	Loss	0.06	-0.41
CNVE727.1	chr12	35738286	35769780	31495	Multi	0.12	0.05
CNVE404.1	chr12	37578517	37598735	20219	Multi	0.12	0.04
CNVE1241.2	chr12	37934717	37973827	39111	Gain	0.06	0.48
CNVE1241.1	chr12	37947796	37968403	20608	Loss	0.12	-0.41
CNVE794.2	chr12	39701598	39836187	134590	Multi	0.19	0.47
CNVE799.1	chr12	42196105	42229183	33079	Gain	0.06	0.37
CNVE40.1	chr12	42771015	42798020	27006	Loss	0.06	-0.35
CNVE408.1	chr12	45495627	45507560	11934	Loss	0.06	-0.39
CNVE409.2	chr12	47174574	47204706	30133	Gain	0.12	0.34
CNVE409.1	chr12	47194054	47204706	10653	Gain	0.06	0.53
CNVE1552.1	chr12	50574204	50597437	23234	Loss	0.06	-0.99
CNVE1348.1	chr12	54034225	54117856	83632	Gain	0.06	0.42
CNVE1628.1	chr12	54355595	54366999	11405	Loss	0.06	-0.69
CNVE1204.1	chr12	63042997	63068737	25741	Multi	0.19	0.03
CNVE928.1	chr12	64839257	64890823	51567	Gain	0.19	0.8
CNVE36.1	chr12	68765766	68826557	60792	Loss	0.12	-0.41
CNVE1354.1	chr12	69559419	69570768	11350	Gain	0.06	0.55
CNVE1008.1	chr12	71416069	71456046	39978	Loss	0.06	-0.36
CNVE37.1	chr12	72979868	73024211	44344	Loss	0.12	-0.32
CNVE402.1	chr12	80518572	80547207	28636	Loss	0.06	-0.44
CNVE1350.1	chr12	82201100	82269896	68797	Gain	0.06	0.42
CNVE1352.1	chr12	82723061	82756421	33361	Gain	0.06	0.71
CNVE44.1	chr12	83268267	83287471	19205	Loss	0.06	-0.4
CNVE44.2	chr12	83283120	83302085	18966	Gain	0.06	0.77
CNVE42.1	chr12	83929979	83951393	21415	Loss	0.12	-0.37
CNVE403.1	chr12	87406087	87429902	23816	Loss	0.06	-0.37
CNVE39.1	chr12	89117459	89158341	40883	Loss	0.31	-0.49
CNVE1010.1	chr12	90314768	90334153	19386	Loss	0.06	-0.42
CNVE405.1	chr12	90672834	90691406	18573	Loss	0.06	-0.36
CNVE1240.1	chr12	91471616	91519691	48076	Loss	0.06	-0.43
CNVE46.1	chr12	92012953	92031763	18811	Loss	0.06	-0.76
CNVE400.1	chr12	93120569	93158997	38429	Multi	0.12	0.1
CNVE274.1	chr12	102101017	102140656	39640	Loss	0.06	-0.4
CNVE273.1	chr12	105476234	105541497	65264	Loss	0.06	-0.48
CNVE728.1	chr12	105691015	105705445	14431	Gain	0.19	0.63
CNVE276.1	chr13	141829	179078	37250	Gain	0.5	0.8
CNVE57.1	chr13	3222896	3245045	22150	Loss	0.06	-0.47
CNVE417.1	chr13	6978523	7015688	37166	Loss	0.12	-0.37
CNVE421.1	chr13	8755314	8786494	31181	Loss	0.06	-0.37
CNVE428.1	chr13	9418150	9438207	20058	Loss	0.06	-0.48
CNVE432.1	chr13	11416361	11431761	15401	Loss	0.06	-0.54
CNVE52.1	chr13	17182655	17226597	43943	Gain	0.06	0.56
CNVE433.1	chr13	18397245	18412306	15062	Loss	0.06	-0.41
CNVE1632.1	chr13	25589870	25662890	73021	Loss	0.06	-0.35
CNVE1570.1	chr13	27388891	27436979	48089	Loss	0.06	-0.4
CNVE1012.1	chr13	32034779	32171825	137047	Loss	0.06	-0.37
CNVE416.1	chr13	32909296	32947231	37936	Loss	0.12	-0.38
CNVE1359.1	chr13	37304681	37331887	27207	Gain	0.06	0.46
CNVE1131.1	chr13	39938861	39971560	32700	Gain	0.06	0.5
CNVE1244.1	chr13	45059504	45123395	63892	Multi	0.19	-0.04
CNVE413.1	chr13	46622920	46674269	51350	Loss	0.06	-0.42
CNVE55.1	chr13	53156935	53181423	24489	Loss	0.12	-0.79
CNVE423.1	chr13	55003293	55032332	29040	Loss	0.06	-0.36
CNVE1017.1	chr13	55229682	55247567	17886	Loss	0.06	-0.42
CNVE434.1	chr13	58613505	58628474	14970	Loss	0.06	-0.44
CNVE1363.1	chr13	63224693	63240826	16134	Gain	0.06	0.57
CNVE435.1	chr13	66731922	66744591	12670	Loss	0.12	-0.67
CNVE51.1	chr13	68070963	68122190	51228	Loss	0.12	-0.28
CNVE933.1	chr13	70623468	70640675	17208	Gain	0.06	0.48
CNVE1362.1	chr13	72387322	72404213	16892	Gain	0.06	0.89
CNVE1013.1	chr13	73435631	73518606	82976	Loss	0.06	-0.44
CNVE1271.1	chr13	76774446	76802482	28037	Loss	0.06	-1.23
CNVE56.1	chr13	78756762	78780012	23251	Loss	0.06	-0.36
CNVE1016.1	chr13	84129741	84167747	38007	Loss	0.06	-0.78
CNVE410.1	chr13	85548307	85707691	159385	Multi	0.56	-0.4
CNVE277.1	chr13	86317665	86349041	31377	Loss	0.06	-0.4
CNVE50.3	chr13	89409914	89719044	309131	Multi	0.44	0.04
CNVE50.1	chr13	89607663	89764992	157330	Multi	0.44	-0.3
CNVE50.2	chr13	89719044	89756351	37308	Gain	0.44	2.04
CNVE1270.1	chr13	89911265	89997934	86670	Gain	0.06	0.35
CNVE1129.1	chr13	90002917	90072177	69261	Loss	0.06	-0.41
CNVE49.1	chr13	95744821	95916093	171273	Multi	0.44	0.08
CNVE275.1	chr13	96477368	96536499	59132	Loss	0.06	-0.71
CNVE936.1	chr13	99230954	99243546	12593	Gain	0.12	0.39
CNVE430.1	chr13	99569350	99589078	19729	Loss	0.06	-0.57
CNVE411.1	chr13	104739718	104803785	64068	Multi	0.25	-0.12
CNVE1355.1	chr13	106628617	106749461	120845	Loss	0.06	-0.37
CNVE59.1	chr13	108956117	108986489	30373	Loss	0.19	-0.43
CNVE1571.1	chr13	110471892	110497077	25186	Loss	0.12	-0.46
CNVE1360.1	chr13	112627356	112654031	26676	Gain	0.06	0.42
CNVE1018.1	chr13	112965821	112981842	16022	Loss	0.06	-0.56
CNVE48.1	chr13	113080110	113288238	208129	Loss	0.38	-0.73
CNVE48.2	chr13	113247721	113404266	156546	Loss	0.25	-1.03
CNVE48.3	chr13	113393756	113433340	39585	Loss	0.06	-0.4
CNVE1634.1	chr13	113441730	113494140	52411	Gain	0.06	0.41
CNVE424.1	chr13	125005333	125036472	31140	Multi	0.12	0.2
CNVE426.1	chr13	130293604	130333719	40116	Loss	0.12	-0.32
CNVE54.1	chr13	131406486	131442942	36457	Gain	0.06	0.49
CNVE1356.1	chr13	132280988	132387699	106712	Loss	0.06	-0.46
CNVE930.1	chr13	136750529	136835154	84626	Gain	0.12	0.26
CNVE932.1	chr13	136930678	136959008	28331	Gain	0.12	0.29
CNVE1553.1	chr14	592786	655674	62889	Gain	0.06	0.93
CNVE69.1	chr14	3310529	3345990	35462	Loss	0.38	-0.75
CNVE69.2	chr14	3315124	3394074	78951	Loss	0.06	-0.48
CNVE1370.1	chr14	5099442	5139915	40474	Gain	0.06	0.61
CNVE1637.1	chr14	5856675	5908800	52126	Loss	0.06	-0.51
CNVE1172.2	chr14	7587083	7617088	30006	Gain	0.06	0.64
CNVE1172.1	chr14	7617088	7689535	72448	Loss	0.06	-0.89
CNVE436.1	chr14	8819821	8921170	101350	Loss	0.12	-0.28
CNVE68.1	chr14	11841373	11907905	66533	Gain	0.88	0.83
CNVE1133.1	chr14	12842850	12875823	32974	Loss	0.06	-0.49
CNVE1207.1	chr14	14603803	14661625	57823	Loss	0.12	-0.26
CNVE442.1	chr14	16074682	16112326	37645	Loss	0.12	-0.33
CNVE71.1	chr14	17270904	17327010	56107	Gain	0.5	0.83
CNVE1369.1	chr14	25722546	25764319	41774	Gain	0.06	0.48
CNVE1369.2	chr14	25724950	25836849	111900	Gain	0.06	0.59
CNVE1367.1	chr14	26229176	26296129	66954	Gain	0.06	0.44
CNVE1377.1	chr14	27778430	27797836	19407	Gain	0.06	0.54
CNVE66.1	chr14	37577148	37633256	56109	Loss	0.12	-0.4
CNVE1134.1	chr14	38387660	38417144	29485	Loss	0.06	-0.36
CNVE452.1	chr14	38442048	38452912	10865	Loss	0.06	-0.53
CNVE62.1	chr14	39200852	39331781	130930	Loss	0.12	-0.3
CNVE1372.1	chr14	39974677	40005525	30849	Multi	0.12	0.25
CNVE1378.1	chr14	41176259	41188871	12613	Gain	0.06	0.46
CNVE1245.1	chr14	46305735	46383765	78031	Gain	0.06	0.68
CNVE1379.1	chr14	48868390	48878667	10278	Gain	0.06	0.7
CNVE1381.1	chr14	53339573	53344665	5093	Gain	0.06	0.71
CNVE811.2	chr14	59955564	60057776	102213	Loss	0.12	-0.37
CNVE63.1	chr14	62638602	62754906	116305	Loss	0.12	-0.41
CNVE1365.1	chr14	65537691	65637940	100250	Gain	0.06	0.36
CNVE1374.1	chr14	67980718	68005781	25064	Loss	0.06	-0.81
CNVE67.2	chr14	68224447	68341293	116847	Gain	0.06	0.58
CNVE67.1	chr14	68259745	68351718	91974	Gain	0.62	0.91
CNVE60.1	chr14	69694135	69882837	188703	Loss	0.12	-0.32
CNVE1371.1	chr14	70276758	70312696	35939	Gain	0.06	0.57
CNVE445.1	chr14	76374254	76423208	48955	Multi	0.19	0.03
CNVE1375.1	chr14	77646772	77670602	23831	Gain	0.06	0.67
CNVE61.1	chr14	79423620	79564826	141207	Loss	0.06	-0.81
CNVE72.1	chr14	83265032	83280997	15966	Gain	0.25	0.44
CNVE72.2	chr14	83268991	83299808	30818	Gain	0.12	0.42
CNVE451.1	chr14	85110900	85127197	16298	Loss	0.06	-0.41
CNVE809.1	chr14	85528933	85593539	64607	Loss	0.06	-0.42
CNVE940.1	chr14	87995450	88013406	17957	Gain	0.06	0.44
CNVE937.1	chr14	88042874	88181815	138942	Multi	0.25	-0.07
CNVE73.1	chr14	94938735	94950624	11890	Gain	0.19	0.46
CNVE938.1	chr14	97300067	97335357	35291	Loss	0.12	-0.91
CNVE65.1	chr14	98866648	98913331	46684	Gain	0.31	0.28
CNVE64.1	chr14	102040430	102129958	89529	Loss	0.88	-0.5
CNVE1380.1	chr14	106581345	106587837	6493	Gain	0.06	0.66
CNVE1368.1	chr14	115180949	115236202	55254	Gain	0.06	0.48
CNVE444.1	chr14	115954893	115983177	28285	Loss	0.06	-0.41
CNVE1021.1	chr14	118003786	118030012	26227	Gain	0.12	0.35
CNVE450.1	chr14	126599763	126617892	18130	Loss	0.06	-0.49
CNVE448.1	chr14	128475545	128494886	19342	Loss	0.06	-0.43
CNVE447.1	chr14	129991154	130014839	23686	Loss	0.06	-0.37
CNVE808.1	chr14	132934957	133002572	67616	Gain	0.06	0.39
CNVE1023.1	chr15	2373285	2518766	145482	Loss	0.06	-0.35
CNVE453.1	chr15	5266692	5355740	89049	Gain	0.25	0.28
CNVE1135.1	chr15	5419207	5500524	81318	Gain	0.12	0.68
CNVE1639.1	chr15	7077000	7145780	68781	Loss	0.06	-0.4
CNVE454.1	chr15	7437672	7493681	56010	Multi	0.12	0.21
CNVE455.1	chr15	11730186	11773041	42856	Multi	0.12	0.27
CNVE1387.1	chr15	12351150	12381544	30395	Gain	0.06	0.5
CNVE1209.1	chr15	13143278	13191800	48523	Gain	0.06	0.59
CNVE82.1	chr15	24516489	24528844	12356	Gain	0.25	0.45
CNVE82.2	chr15	24528844	24638598	109755	Loss	0.12	-0.43
CNVE463.1	chr15	25133110	25148151	15042	Loss	0.06	-0.52
CNVE1384.1	chr15	25562377	25610787	48411	Gain	0.06	0.41
CNVE1389.1	chr15	36390617	36410393	19777	Gain	0.06	0.44
CNVE460.1	chr15	37114993	37139805	24813	Loss	0.06	-0.46
CNVE1385.1	chr15	37409849	37454692	44844	Gain	0.06	0.47
CNVE459.1	chr15	38702426	38730861	28436	Loss	0.06	-0.42
CNVE1026.1	chr15	41860403	41912054	51652	Loss	0.06	-0.38
CNVE281.1	chr15	45867446	45899402	31957	Loss	0.12	-0.64
CNVE77.1	chr15	50808918	50831259	22342	Loss	0.06	-0.58
CNVE816.1	chr15	53960937	54019912	58976	Loss	0.06	-0.43
CNVE1388.1	chr15	55016248	55044436	28189	Gain	0.06	0.6
CNVE462.1	chr15	62583981	62607081	23101	Multi	0.12	0.06
CNVE458.1	chr15	63863554	63894916	31363	Loss	0.06	-0.39
CNVE1382.1	chr15	64897343	65069466	172124	Loss	0.06	-0.99
CNVE1248.1	chr15	65761334	65919786	158453	Loss	0.06	-0.81
CNVE79.1	chr15	67265468	67287469	22002	Loss	0.12	-0.41
CNVE80.1	chr15	68522801	68537666	14866	Loss	0.06	-0.53
CNVE818.1	chr15	83979985	84027766	47782	Loss	0.12	-0.91
CNVE1390.1	chr15	85757294	85776825	19532	Gain	0.06	0.63
CNVE78.1	chr15	86723751	86759702	35952	Loss	0.25	-0.45
CNVE81.1	chr15	90343991	90361461	17471	Loss	0.12	-0.65
CNVE1273.1	chr15	95677988	95696474	18487	Loss	0.06	-0.46
CNVE1029.1	chr15	103225053	103238270	13218	Loss	0.06	-0.57
CNVE1386.1	chr15	106891022	106928596	37575	Gain	0.06	0.68
CNVE456.2	chr15	107279862	107358058	78197	Loss	0.06	-0.41
CNVE456.1	chr15	107324035	107362636	38602	Multi	0.12	0.21
CNVE1403.1	chr16	1826158	1857383	31226	Gain	0.06	0.69
CNVE1405.1	chr16	2175237	2199422	24186	Gain	0.06	0.83
CNVE1398.1	chr16	3359114	3426099	66986	Gain	0.06	0.57
CNVE1395.1	chr16	6122212	6204005	81794	Gain	0.06	0.42
CNVE1407.1	chr16	6356739	6377711	20973	Gain	0.06	0.62
CNVE470.1	chr16	7772174	7805215	33042	Gain	0.19	0.18
CNVE472.1	chr16	8903140	8928732	25593	Loss	0.19	-0.35
CNVE1404.1	chr16	14005442	14031280	25839	Gain	0.06	0.68
CNVE1212.1	chr16	20455084	20576001	120918	Loss	0.12	-0.25
CNVE821.1	chr16	24591597	24762744	171148	Loss	0.06	-0.38
CNVE1397.1	chr16	24791833	24861711	69879	Multi	0.19	0.3
CNVE1031.1	chr16	26164489	26188830	24342	Loss	0.12	-0.52
CNVE941.1	chr16	27084066	27131135	47070	Gain	0.06	0.5
CNVE471.1	chr16	28607831	28635901	28071	Loss	0.06	-0.38
CNVE1401.1	chr16	29904707	29939133	34427	Gain	0.06	0.45
CNVE1399.1	chr16	30997636	31039910	42275	Gain	0.06	0.44
CNVE942.1	chr16	31453759	31482439	28681	Loss	0.19	-0.43
CNVE1393.1	chr16	32754112	32868875	114764	Gain	0.06	0.52
CNVE1408.1	chr16	34829980	34846255	16276	Gain	0.06	0.7
CNVE89.1	chr16	35846348	35865769	19422	Loss	0.06	-0.41
CNVE1274.1	chr16	37180369	37219847	39479	Loss	0.06	-0.73
CNVE88.1	chr16	39137529	39162155	24627	Loss	0.06	-0.38
CNVE1406.1	chr16	42545747	42569718	23972	Gain	0.06	0.56
CNVE1402.1	chr16	42721316	42779122	57807	Multi	0.12	0.11
CNVE85.1	chr16	44227577	44369953	142377	Loss	0.44	-0.67
CNVE1396.1	chr16	45017331	45098633	81303	Gain	0.06	0.4
CNVE1642.1	chr16	46558613	46605443	46831	Loss	0.06	-0.39
CNVE87.1	chr16	59240068	59279689	39622	Loss	0.06	-0.39
CNVE90.1	chr16	59781158	59798903	17746	Loss	0.06	-0.56
CNVE1409.1	chr16	65386280	65397869	11590	Gain	0.06	0.42
CNVE473.1	chr16	67354499	67367333	12835	Multi	0.12	0.12
CNVE1400.2	chr16	75195727	75285591	89865	Loss	0.06	-0.43
CNVE1400.1	chr16	75214952	75255077	40126	Gain	0.06	0.8
CNVE86.1	chr16	76020096	76060917	40822	Loss	0.06	-0.49
CNVE1030.1	chr16	77942354	78055105	112752	Loss	0.06	-0.41
CNVE92.2	chr17	0	519898	519899	Multi	0.56	-0.74
CNVE92.1	chr17	130386	233110	102725	Loss	0.06	-0.44
CNVE1415.1	chr17	865947	895470	29524	Gain	0.06	0.58
CNVE95.1	chr17	2863358	2900205	36848	Loss	0.25	-0.45
CNVE481.1	chr17	5086176	5113895	27720	Loss	0.06	-0.39
CNVE288.1	chr17	5658671	5673535	14865	Loss	0.06	-0.5
CNVE100.1	chr17	5682675	5705823	23149	Loss	0.12	-0.37
CNVE1644.1	chr17	5782509	5800734	18226	Loss	0.06	-0.66
CNVE730.1	chr17	9119892	9145574	25683	Gain	0.12	0.35
CNVE1177.1	chr17	14624197	14734429	110233	Loss	0.06	-0.43
CNVE488.1	chr17	16121449	16135780	14332	Loss	0.06	-0.37
CNVE98.1	chr17	18586058	18612903	26846	Loss	0.12	-0.39
CNVE485.1	chr17	20967353	20991574	24222	Multi	0.12	0.08
CNVE489.1	chr17	21125873	21140198	14326	Loss	0.06	-0.39
CNVE1037.1	chr17	25633306	25656510	23205	Gain	0.12	0.82
CNVE824.1	chr17	28516223	28608939	92717	Loss	0.06	-0.38
CNVE1418.1	chr17	28938207	28954509	16303	Gain	0.06	0.72
CNVE490.1	chr17	30271789	30284765	12977	Loss	0.06	-0.54
CNVE1413.1	chr17	31285255	31327392	42138	Gain	0.06	0.83
CNVE1276.1	chr17	34510355	34537553	27199	Gain	0.06	0.44
CNVE1575.1	chr17	34753373	34780674	27302	Loss	0.06	-0.95
CNVE1411.1	chr17	34815393	34900333	84941	Loss	0.06	-0.45
CNVE91.1	chr17	41570304	41717849	147546	Loss	0.56	-0.53
CNVE283.1	chr17	41790684	41870528	79845	Loss	0.56	-0.58
CNVE284.1	chr17	42277886	42369237	91352	Loss	0.56	-0.58
CNVE287.1	chr17	44265145	44297590	32446	Loss	0.06	-0.65
CNVE826.1	chr17	48636279	48712148	75870	Loss	0.06	-0.77
CNVE1139.1	chr17	49486177	49506499	20323	Gain	0.06	0.36
CNVE99.1	chr17	50903180	50929721	26542	Gain	0.12	0.39
CNVE101.1	chr17	52878841	52897941	19101	Loss	0.06	-0.35
CNVE484.1	chr17	58174186	58192769	18584	Loss	0.06	-0.39
CNVE102.1	chr17	59084575	59111560	26986	Multi	0.38	-0.26
CNVE94.1	chr17	59280248	59316234	35987	Loss	0.19	-0.43
CNVE480.1	chr17	64574386	64609483	35098	Gain	0.19	0.57
CNVE1036.1	chr17	69672395	69713614	41220	Loss	0.06	-0.45
CNVE1410.1	chr17	71276137	71527112	250976	Loss	0.06	-1.08
CNVE1414.1	chr17	74095429	74125398	29970	Loss	0.06	-0.7
CNVE482.1	chr17	74749366	74776429	27064	Loss	0.06	-0.41
CNVE1417.1	chr17	75108233	75130599	22367	Multi	0.12	0.06
CNVE479.2	chr17	77827102	77839103	12002	Loss	0.06	-0.47
CNVE479.1	chr17	77839103	77885095	45993	Gain	0.19	0.28
CNVE1034.1	chr17	78992717	79083148	90432	Loss	0.06	-0.4
CNVE286.2	chr17	80301237	80377405	76169	Gain	0.06	0.51
CNVE286.1	chr17	80305973	80343190	37218	Loss	0.19	-0.43
CNVE1419.1	chr17	82704104	82716444	12341	Gain	0.06	0.64
CNVE97.1	chr17	84333918	84360892	26975	Loss	0.06	-0.38
CNVE1416.1	chr17	86715927	86735756	19830	Gain	0.06	0.39
CNVE483.1	chr17	92284950	92310944	25995	Multi	0.19	0.45
CNVE107.1	chr18	578427	600078	21652	Multi	0.5	0.11
CNVE494.1	chr18	1168261	1220408	52148	Loss	0.12	-0.37
CNVE103.1	chr18	2188598	2237609	49012	Loss	0.06	-0.46
CNVE1647.1	chr18	2382516	2454643	72128	Loss	0.06	-0.39
CNVE508.1	chr18	8384619	8399303	14685	Multi	0.19	-0.13
CNVE1039.1	chr18	8977266	9020513	43248	Loss	0.06	-0.36
CNVE495.1	chr18	10545036	10587228	42193	Loss	0.06	-0.59
CNVE106.1	chr18	18034727	18058148	23422	Loss	0.12	-0.61
CNVE504.2	chr18	18357265	18409751	52487	Loss	0.12	-0.34
CNVE506.1	chr18	21178638	21192906	14269	Loss	0.06	-0.44
CNVE290.1	chr18	27375985	27485327	109343	Loss	0.25	-0.33
CNVE104.1	chr18	31842289	31870455	28167	Gain	0.19	0.35
CNVE497.1	chr18	33618087	33648611	30525	Loss	0.06	-0.73
CNVE491.1	chr18	35375774	35446291	70518	Loss	0.06	-0.77
CNVE505.1	chr18	37561143	37576175	15033	Loss	0.06	-0.43
CNVE502.1	chr18	40281524	40301827	20304	Loss	0.06	-0.36
CNVE1422.1	chr18	41049274	41079720	30447	Gain	0.06	0.42
CNVE1421.1	chr18	41174194	41210212	36019	Gain	0.06	0.37
CNVE1645.1	chr18	41987123	42088947	101825	Loss	0.06	-0.35
CNVE1420.1	chr18	43345409	43382030	36622	Gain	0.06	0.47
CNVE507.1	chr18	45221187	45232329	11143	Gain	0.38	0.63
CNVE289.1	chr18	45436749	45551153	114405	Gain	0.12	0.24
CNVE1423.1	chr18	50682197	50706202	24006	Gain	0.06	0.49
CNVE501.1	chr18	56074034	56094792	20759	Loss	0.06	-0.5
CNVE829.1	chr18	56513224	56541031	27808	Gain	0.06	0.36
CNVE499.1	chr18	56689587	56717004	27418	Multi	0.12	0.16
CNVE1648.1	chr18	57724417	57787258	62842	Loss	0.06	-0.83
CNVE108.1	chr18	59266946	59293557	26612	Loss	0.19	-0.44
CNVE828.1	chr18	62864947	62942550	77604	Gain	0.06	0.49
CNVE1216.1	chr18	63284146	63301012	16867	Loss	0.06	-1.08
CNVE503.1	chr18	66048830	66081068	32239	Multi	0.19	-0.07
CNVE1424.1	chr18	67930971	67952311	21341	Gain	0.06	0.5
CNVE498.1	chr18	72307918	72339313	31396	Loss	0.12	-0.35
CNVE291.3	chr19	21285649	21494316	208668	Multi	0.12	0.05
CNVE291.2	chr19	21463359	21907862	444504	Gain	0.62	0.67
CNVE291.1	chr19	21494316	21759262	264947	Multi	0.12	-0.55
CNVE113.1	chr19	21962457	22025143	62687	Gain	0.5	0.59
CNVE1141.1	chr19	22085859	22160729	74871	Gain	0.12	0.3
CNVE115.1	chr19	23717901	23748833	30933	Gain	0.44	0.42
CNVE512.1	chr19	32684543	32691404	6862	Gain	0.31	0.44
CNVE117.1	chr19	33591424	33601103	9680	Gain	0.38	0.42
CNVE511.1	chr19	40318450	40343242	24793	Loss	0.06	-0.48
CNVE294.1	chr19	42292229	42354324	62096	Multi	0.25	-0.2
CNVE831.1	chr19	46043488	46116881	73394	Loss	0.12	-1.7
CNVE292.1	chr19	47285355	47431659	146305	Gain	0.12	0.31
CNVE114.1	chr19	57539323	57613255	73933	Gain	0.62	1.16
CNVE116.1	chr19	57639465	57659006	19542	Loss	0.06	-0.43
CNVE731.1	chr19	58903029	58958877	55849	Gain	0.12	0.27
CNVE732.1	chr19	60326213	60360318	34106	Gain	0.12	0.71
CNVE510.1	chr19	60412445	60450928	38484	Loss	0.06	-0.4
CNVE293.1	chr19	60452003	60506512	54510	Gain	0.19	0.71
CNVE733.2	chr19	60717952	60776144	58193	Loss	0.12	-0.34
CNVE733.1	chr19	60722802	60741376	18575	Multi	0.25	-0.05
CNVE295.1	chr19	60829996	60887636	57641	Multi	0.31	-0.3
CNVE1554.1	chr19	64300301	64340100	39800	Gain	0.06	1.14
CNVE296.1	chr2	1235145	1319230	84086	Loss	0.12	-0.28
CNVE1046.1	chr2	1671296	1691198	19903	Loss	0.06	-0.46
CNVE531.1	chr2	3216891	3234780	17890	Loss	0.06	-0.37
CNVE139.1	chr2	6781629	6791076	9448	Gain	0.5	0.55
CNVE1652.1	chr2	7878901	7927905	49005	Loss	0.06	-0.44
CNVE1277.1	chr2	14660852	14704146	43295	Loss	0.06	-0.88
CNVE533.1	chr2	17630285	17644286	14002	Loss	0.06	-0.47
CNVE527.1	chr2	18331196	18350792	19597	Loss	0.06	-0.37
CNVE953.1	chr2	19501780	19508669	6890	Gain	0.19	0.45
CNVE297.1	chr2	20359859	20397921	38063	Gain	0.06	0.54
CNVE1146.1	chr2	23352717	23367447	14731	Gain	0.06	0.51
CNVE950.1	chr2	26959223	26971355	12133	Gain	0.25	0.53
CNVE1657.1	chr2	29081180	29092847	11668	Loss	0.06	-0.59
CNVE1278.1	chr2	37952270	37985478	33209	Gain	0.06	0.35
CNVE948.1	chr2	39259567	39284678	25112	Gain	0.12	0.45
CNVE521.2	chr2	40232892	40304453	71562	Gain	0.06	0.38
CNVE521.1	chr2	40271205	40314701	43497	Gain	0.25	0.58
CNVE1143.1	chr2	43288544	43356786	68243	Loss	0.12	-0.25
CNVE1043.1	chr2	48289065	48455066	166002	Multi	0.12	-0.01
CNVE952.1	chr2	59166990	59177434	10445	Gain	0.25	0.54
CNVE138.2	chr2	59283328	59296569	13242	Gain	0.12	0.6
CNVE138.1	chr2	59290240	59303029	12790	Gain	0.25	0.58
CNVE1218.1	chr2	59672524	59744914	72391	Loss	0.06	-0.91
CNVE522.1	chr2	63305051	63329034	23984	Loss	0.06	-0.41
CNVE125.1	chr2	63463344	63503133	39790	Loss	0.06	-0.39
CNVE951.1	chr2	65655501	65666405	10905	Gain	0.06	0.49
CNVE1437.1	chr2	69171871	69187130	15260	Gain	0.06	0.44
CNVE299.1	chr2	70808420	70841060	32641	Loss	0.06	-0.41
CNVE535.1	chr2	73492989	73505407	12419	Loss	0.06	-0.53
CNVE1435.1	chr2	74008848	74029091	20244	Gain	0.06	0.39
CNVE514.1	chr2	77853955	77903459	49505	Loss	0.06	-0.35
CNVE1434.1	chr2	80878548	80902631	24084	Gain	0.06	0.66
CNVE1433.1	chr2	85045133	85069293	24161	Gain	0.06	0.66
CNVE1426.1	chr2	86692833	86766910	74078	Gain	0.06	0.48
CNVE519.1	chr2	91652620	91681174	28555	Loss	0.06	-0.35
CNVE525.1	chr2	93291380	93312378	20999	Loss	0.06	-0.52
CNVE1252.2	chr2	98417332	98480276	62945	Loss	0.06	-0.37
CNVE518.1	chr2	98511027	98562588	51562	Multi	0.12	0.12
CNVE130.1	chr2	99428933	99452849	23917	Loss	0.06	-0.69
CNVE131.1	chr2	101727667	101750148	22482	Loss	0.06	-0.57
CNVE298.1	chr2	102393249	102428272	35024	Loss	0.06	-0.67
CNVE126.1	chr2	103219876	103253587	33712	Gain	0.12	0.48
CNVE1430.1	chr2	103492338	103530926	38589	Gain	0.06	0.56
CNVE137.1	chr2	107232002	107243074	11073	Gain	0.31	0.42
CNVE1654.1	chr2	107342701	107373245	30545	Loss	0.06	-0.39
CNVE134.1	chr2	110062751	110079527	16777	Loss	0.06	-0.52
CNVE123.1	chr2	111722685	111775574	52890	Gain	0.12	0.27
CNVE1656.1	chr2	113527012	113544635	17624	Loss	0.06	-0.57
CNVE529.1	chr2	113576612	113601362	24751	Gain	0.38	0.48
CNVE1432.1	chr2	117951969	117981915	29947	Loss	0.06	-0.56
CNVE526.1	chr2	124098471	124124859	26389	Gain	0.12	0.38
CNVE120.1	chr2	124296154	124523585	227432	Multi	0.69	-0.26
CNVE1438.1	chr2	127955021	127969072	14052	Gain	0.06	0.56
CNVE1431.1	chr2	129551933	129582999	31067	Gain	0.06	0.66
CNVE513.1	chr2	132386452	132440413	53962	Gain	0.31	0.41
CNVE1221.1	chr2	140370366	140412698	42333	Loss	0.12	-0.24
CNVE135.1	chr2	142496004	142517112	21109	Gain	0.44	0.44
CNVE735.1	chr2	146351589	146426453	74865	Gain	0.06	0.48
CNVE1428.1	chr2	148492815	148538354	45540	Gain	0.06	0.4
CNVE119.2	chr2	148729081	149035083	306003	Multi	0.12	0.14
CNVE1653.1	chr2	149349222	149380269	31048	Loss	0.06	-0.43
CNVE524.1	chr2	155653704	155676178	22475	Loss	0.06	-0.41
CNVE530.1	chr2	157033795	157053161	19367	Loss	0.06	-0.54
CNVE532.1	chr2	158914273	158932132	17860	Loss	0.06	-0.7
CNVE1436.1	chr2	170104338	170121013	16676	Gain	0.06	0.5
CNVE133.1	chr2	171771021	171791950	20930	Loss	0.19	-0.41
CNVE1253.2	chr2	172297420	172309882	12463	Loss	0.06	-0.73
CNVE132.1	chr2	176730288	176750135	19848	Loss	0.06	-0.54
CNVE300.1	chr2	178483434	178514003	30570	Gain	0.06	0.41
CNVE121.1	chr2	180640462	180707658	67197	Loss	0.12	-0.41
CNVE739.1	chr2	181249210	181257368	8159	Gain	0.19	0.5
CNVE1145.1	chr2	182774831	182793974	19144	Gain	0.19	0.55
CNVE136.2	chr2	186703136	186817218	114083	Gain	0.06	0.52
CNVE136.1	chr2	186772448	186787304	14857	Gain	0.12	0.43
CNVE835.1	chr2	188428482	188487767	59286	Gain	0.12	0.38
CNVE1444.1	chr20	5946989	5967228	20240	Loss	0.06	-0.86
CNVE1660.1	chr20	6200528	6226163	25636	Loss	0.06	-0.55
CNVE539.1	chr20	6818174	6869667	51494	Loss	0.06	-0.37
CNVE741.1	chr20	8928162	8956440	28279	Loss	0.06	-0.4
CNVE141.1	chr20	9097081	9203792	106712	Loss	0.06	-0.53
CNVE1050.1	chr20	11616402	11698707	82306	Loss	0.06	-0.41
CNVE540.1	chr20	12288335	12337428	49094	Loss	0.06	-0.67
CNVE142.1	chr20	17273601	17342550	68950	Loss	0.12	-0.39
CNVE1439.1	chr20	33512459	33618499	106041	Gain	0.06	2.48
CNVE1440.1	chr20	44408110	44482243	74134	Gain	0.06	1.62
CNVE544.1	chr20	53156642	53177782	21141	Multi	0.19	-0.07
CNVE140.1	chr20	53978087	54214100	236014	Loss	0.69	-0.35
CNVE143.1	chr20	54272786	54299911	27126	Loss	0.06	-0.71
CNVE839.1	chr20	56526255	56547955	21701	Loss	0.06	-0.45
CNVE839.2	chr20	56541416	56574916	33501	Loss	0.06	-0.69
CNVE301.1	chr20	60344240	60390834	46595	Loss	0.12	-0.37
CNVE1442.1	chr20	65446374	65504088	57715	Gain	0.06	0.62
CNVE1555.1	chr20	65954330	66001708	47379	Gain	0.06	0.96
CNVE1556.1	chr20	67480210	67511022	30813	Gain	0.06	0.81
CNVE542.1	chr20	69590138	69621224	31087	Loss	0.06	-0.37
CNVE144.1	chr20	71339681	71365545	25865	Loss	0.06	-0.44
CNVE144.2	chr20	71352267	71402349	50083	Loss	0.06	-0.41
CNVE1659.1	chr20	77170448	77196941	26494	Loss	0.06	-0.44
CNVE145.1	chr20	77764921	77790100	25180	Loss	0.19	-0.41
CNVE1443.1	chr20	82772954	82816481	43528	Gain	0.06	0.66
CNVE1441.1	chr20	83357004	83422752	65749	Gain	0.06	0.48
CNVE543.2	chr20	84608216	84649978	41763	Loss	0.06	-0.37
CNVE541.1	chr20	86816614	86864508	47895	Loss	0.38	-0.45
CNVE846.1	chr3	519470	556625	37156	Loss	0.25	-0.47
CNVE561.1	chr3	3285970	3318172	32203	Multi	0.12	0.25
CNVE844.1	chr3	4326498	4393244	66747	Gain	0.06	0.35
CNVE566.1	chr3	5796033	5814055	18023	Loss	0.06	-0.42
CNVE1181.1	chr3	6638917	6668559	29643	Gain	0.06	0.49
CNVE578.1	chr3	7827032	7837848	10817	Loss	0.06	-0.44
CNVE1454.1	chr3	9897344	9923323	25980	Gain	0.06	0.56
CNVE560.1	chr3	12906131	12927181	21051	Loss	0.06	-0.64
CNVE545.1	chr3	13471434	13536557	65124	Loss	0.06	-0.35
CNVE1064.1	chr3	18438889	18459252	20364	Loss	0.06	-0.39
CNVE576.1	chr3	25898331	25911026	12696	Loss	0.06	-0.48
CNVE955.1	chr3	27506349	27556136	49788	Gain	0.12	0.29
CNVE845.1	chr3	29373821	29436533	62713	Gain	0.12	0.31
CNVE960.1	chr3	29870806	29888558	17753	Gain	0.06	0.36
CNVE558.1	chr3	31832056	31853365	21310	Loss	0.12	-0.49
CNVE1281.1	chr3	32840790	32862806	22017	Loss	0.06	-0.43
CNVE842.1	chr3	32881256	33008208	126953	Gain	0.19	0.24
CNVE154.1	chr3	34495445	34512698	17254	Multi	0.69	-0.51
CNVE957.1	chr3	40359759	40401040	41282	Gain	0.06	0.44
CNVE1062.1	chr3	41930690	41956790	26101	Loss	0.06	-0.38
CNVE1446.1	chr3	42746190	42879553	133364	Gain	0.06	0.5
CNVE1455.1	chr3	45382082	45398947	16866	Gain	0.06	0.68
CNVE956.1	chr3	46969836	47017138	47303	Gain	0.12	0.34
CNVE1054.1	chr3	47781880	47878966	97087	Loss	0.12	-0.28
CNVE1452.1	chr3	48153729	48185150	31422	Gain	0.06	0.62
CNVE150.1	chr3	49829778	49852898	23121	Gain	0.38	0.39
CNVE155.1	chr3	55263452	55280675	17224	Loss	0.06	-0.6
CNVE1581.1	chr3	57940350	58059420	119071	Loss	0.06	-0.36
CNVE147.1	chr3	61149799	61287324	137526	Loss	0.31	-0.82
CNVE959.1	chr3	70640258	70664131	23874	Gain	0.06	0.59
CNVE156.1	chr3	70719888	70726344	6457	Gain	0.12	0.51
CNVE557.2	chr3	75547824	75594101	46278	Loss	0.06	-0.4
CNVE557.1	chr3	75559596	75586327	26732	Multi	0.12	0.08
CNVE551.1	chr3	76702977	76728120	25144	Loss	0.06	-0.42
CNVE1461.1	chr3	81544904	81549486	4583	Gain	0.12	0.92
CNVE563.1	chr3	84528676	84548226	19551	Loss	0.06	-0.45
CNVE302.1	chr3	87933481	87996834	63354	Gain	0.12	0.3
CNVE567.1	chr3	91122515	91140259	17745	Loss	0.06	-0.4
CNVE1447.1	chr3	91535553	91607321	71769	Loss	0.06	-1.03
CNVE1445.1	chr3	98968702	99141665	172964	Gain	0.06	0.56
CNVE574.1	chr3	100062971	100078262	15292	Loss	0.06	-0.4
CNVE548.1	chr3	105366214	105405827	39614	Loss	0.12	-0.3
CNVE573.1	chr3	107027746	107044188	16443	Loss	0.06	-0.41
CNVE1450.1	chr3	115332256	115373631	41376	Gain	0.06	0.42
CNVE152.1	chr3	117440363	117461390	21028	Loss	0.06	-0.52
CNVE743.1	chr3	119312816	119369397	56582	Gain	0.12	0.48
CNVE1557.1	chr3	123938359	123994823	56465	Loss	0.06	-0.53
CNVE1460.1	chr3	124404003	124413640	9638	Gain	0.06	0.83
CNVE1179.1	chr3	128152500	128346814	194315	Loss	0.06	-0.38
CNVE1456.1	chr3	130044336	130060815	16480	Gain	0.06	0.49
CNVE1458.1	chr3	134805689	134821110	15422	Gain	0.06	0.4
CNVE1059.1	chr3	135632751	135685462	52712	Gain	0.06	0.37
CNVE568.1	chr3	139301523	139318944	17422	Loss	0.06	-0.4
CNVE1147.1	chr3	140145860	140157209	11350	Gain	0.06	0.38
CNVE1582.1	chr3	142694095	142726701	32607	Loss	0.06	-0.88
CNVE849.1	chr3	144486556	144510579	24024	Loss	0.06	-0.76
CNVE305.2	chr3	144999718	145015045	15328	Loss	0.06	-0.46
CNVE575.1	chr3	150519464	150543254	23791	Gain	0.19	0.37
CNVE555.1	chr3	151431705	151466929	35225	Loss	0.12	-0.29
CNVE553.1	chr3	152264517	152294945	30429	Loss	0.12	-0.31
CNVE571.1	chr3	154012224	154029220	16997	Loss	0.06	-0.41
CNVE552.1	chr3	154278323	154303455	25133	Loss	0.06	-0.48
CNVE1254.1	chr3	157346120	157436462	90343	Gain	0.06	0.54
CNVE1066.1	chr3	157824408	157842213	17806	Loss	0.06	-0.36
CNVE1459.1	chr3	158368261	158381198	12938	Gain	0.06	0.44
CNVE1451.1	chr3	159792366	159827893	35528	Gain	0.06	0.39
CNVE153.1	chr3	163111634	163132304	20671	Gain	0.25	0.51
CNVE304.1	chr3	163685572	163739546	53975	Loss	0.44	-0.66
CNVE577.1	chr3	168179422	168191690	12269	Gain	0.12	0.42
CNVE577.2	chr3	168179422	168223812	44391	Gain	0.19	0.38
CNVE1448.1	chr3	168718145	168766352	48208	Loss	0.06	-0.4
CNVE550.1	chr3	169944400	169971801	27402	Loss	0.12	-0.41
CNVE1453.1	chr3	170822376	170849849	27474	Loss	0.06	-0.42
CNVE954.1	chr3	171906089	172145137	239049	Loss	0.12	-0.28
CNVE559.1	chr3	175333506	175354674	21169	Loss	0.06	-0.35
CNVE958.1	chr3	175508481	175534085	25605	Gain	0.06	0.45
CNVE572.1	chr3	179163877	179180816	16940	Loss	0.06	-0.49
CNVE1065.1	chr3	181152563	181174420	21858	Gain	0.19	0.52
CNVE1280.1	chr3	183063080	183099372	36293	Loss	0.06	-0.81
CNVE847.1	chr3	187246616	187293262	46647	Gain	0.12	0.57
CNVE848.1	chr3	189803210	189831710	28501	Gain	0.06	0.44
CNVE151.1	chr3	191704888	191729352	24465	Loss	0.12	-0.37
CNVE1449.1	chr3	191973647	192019911	46265	Gain	0.06	0.41
CNVE1558.1	chr3	192949693	192963770	14078	Gain	0.06	1.23
CNVE1666.1	chr3	194800288	194816689	16402	Loss	0.06	-0.53
CNVE1473.1	chr4	1191551	1214073	22523	Gain	0.06	0.73
CNVE1585.1	chr4	1261728	1281752	20025	Loss	0.06	-0.42
CNVE1462.1	chr4	1440733	1500565	59833	Gain	0.06	0.49
CNVE158.1	chr4	4005326	4219097	213772	Loss	0.75	-0.5
CNVE1470.1	chr4	5898318	5935205	36888	Gain	0.06	0.66
CNVE1467.1	chr4	6692897	6733766	40870	Gain	0.06	0.43
CNVE1149.2	chr4	10180769	10206080	25312	Gain	0.06	0.43
CNVE1149.1	chr4	10197590	10223239	25650	Gain	0.06	0.54
CNVE1465.1	chr4	10311999	10360480	48482	Multi	0.12	0.06
CNVE1463.1	chr4	10676933	10732241	55309	Gain	0.06	0.36
CNVE1067.1	chr4	14788591	15259751	471161	Loss	0.12	-0.28
CNVE965.1	chr4	15861303	15870454	9152	Gain	0.06	0.51
CNVE861.2	chr4	16161166	16231611	70446	Gain	0.06	0.39
CNVE861.1	chr4	16199446	16236565	37120	Gain	0.19	0.64
CNVE592.1	chr4	21566395	21597765	31371	Loss	0.12	-0.36
CNVE1182.1	chr4	23010688	23162287	151600	Loss	0.06	-0.41
CNVE1072.1	chr4	25320011	25371634	51624	Loss	0.06	-0.35
CNVE1148.1	chr4	28844053	28955777	111725	Loss	0.06	-0.73
CNVE854.1	chr4	29047183	29127119	79937	Loss	0.25	-1.4
CNVE307.1	chr4	29505114	29568143	63030	Multi	0.19	0.08
CNVE306.1	chr4	30724162	30822687	98526	Gain	0.19	0.51
CNVE306.2	chr4	30736973	31023191	286219	Gain	0.06	0.48
CNVE851.1	chr4	30956758	31100115	143358	Gain	0.19	0.48
CNVE961.1	chr4	32072707	32327276	254570	Gain	0.19	0.96
CNVE961.2	chr4	32167102	32375705	208604	Gain	0.06	0.44
CNVE856.1	chr4	32778091	32850477	72387	Gain	0.06	0.48
CNVE176.1	chr4	34471472	34484356	12885	Gain	0.44	0.5
CNVE160.1	chr4	35315564	35372155	56592	Loss	0.06	-0.37
CNVE585.1	chr4	35404794	35432703	27910	Loss	0.06	-1.11
CNVE1150.1	chr4	38002262	38019639	17378	Gain	0.12	0.44
CNVE177.2	chr4	39100524	39124382	23859	Gain	0.12	0.42
CNVE177.1	chr4	39113217	39130246	17030	Gain	0.44	0.51
CNVE163.1	chr4	41110574	41146966	36393	Loss	0.06	-0.35
CNVE1071.1	chr4	42852216	42909940	57725	Loss	0.06	-0.38
CNVE582.1	chr4	44174693	44210823	36131	Loss	0.06	-0.47
CNVE964.1	chr4	44314312	44353375	39064	Gain	0.25	0.42
CNVE157.1	chr4	52389240	52499433	110194	Multi	0.25	0.06
CNVE596.1	chr4	67580313	67591837	11525	Loss	0.06	-0.36
CNVE857.1	chr4	71792115	71863475	71361	Loss	0.06	-0.35
CNVE164.1	chr4	74358205	74395086	36882	Loss	0.38	-1.36
CNVE863.1	chr4	74757497	74781862	24366	Loss	0.06	-1.13
CNVE587.1	chr4	75154979	75179962	24984	Loss	0.06	-0.42
CNVE746.1	chr4	77198866	77230869	32004	Gain	0.06	0.36
CNVE963.1	chr4	82443793	82483957	40165	Gain	0.12	0.47
CNVE1466.1	chr4	83077393	83125522	48130	Gain	0.06	0.44
CNVE588.2	chr4	86156445	86181286	24842	Gain	0.06	0.47
CNVE174.1	chr4	92655239	92675270	20032	Gain	0.44	0.45
CNVE1471.1	chr4	94773887	94804774	30888	Gain	0.12	0.68
CNVE1468.1	chr4	95524312	95563768	39457	Gain	0.06	0.6
CNVE855.1	chr4	97320413	97393083	72671	Gain	0.12	0.25
CNVE584.1	chr4	101402355	101436452	34098	Loss	0.06	-0.35
CNVE162.1	chr4	106169042	106223017	53976	Loss	0.19	-0.37
CNVE1469.1	chr4	113808544	113847055	38512	Gain	0.06	0.61
CNVE595.1	chr4	116136391	116151899	15509	Loss	0.06	-0.41
CNVE962.1	chr4	118151976	118309821	157846	Gain	0.38	0.39
CNVE1475.1	chr4	126344402	126359729	15328	Gain	0.06	0.73
CNVE1464.1	chr4	128024410	128078975	54566	Loss	0.06	-0.38
CNVE1476.1	chr4	129672968	129686616	13649	Gain	0.06	0.51
CNVE171.1	chr4	131581398	131604252	22855	Loss	0.12	-0.45
CNVE172.1	chr4	133862269	133879998	17730	Loss	0.19	-0.4
CNVE864.1	chr4	134965339	134988563	23225	Loss	0.06	-0.58
CNVE747.2	chr4	137560757	137644305	83549	Loss	0.06	-0.52
CNVE747.1	chr4	137578403	137620787	42385	Loss	0.31	-1.36
CNVE1183.1	chr4	140577846	140614231	36386	Loss	0.06	-0.67
CNVE170.1	chr4	140731673	140756587	24915	Gain	0.44	0.47
CNVE590.1	chr4	141042920	141065191	22272	Loss	0.06	-0.45
CNVE165.1	chr4	143351877	143391755	39879	Gain	0.25	0.4
CNVE1477.1	chr4	150063009	150073265	10257	Gain	0.06	1
CNVE168.1	chr4	150727474	150750643	23170	Loss	0.12	-0.46
CNVE594.1	chr4	153596405	153614269	17865	Loss	0.06	-0.36
CNVE1584.1	chr4	155709058	155751930	42873	Loss	0.06	-0.36
CNVE579.1	chr4	156646493	156735466	88974	Loss	0.12	-0.24
CNVE175.1	chr4	157505869	157526948	21080	Multi	0.12	0.35
CNVE169.1	chr4	160639343	160660111	20769	Loss	0.06	-0.46
CNVE860.1	chr4	165635305	165687926	52622	Loss	0.06	-0.39
CNVE749.1	chr5	807943	894946	87004	Gain	0.31	0.35
CNVE183.2	chr5	878106	918697	40592	Loss	0.06	-0.54
CNVE183.1	chr5	901375	936913	35539	Loss	0.06	-0.54
CNVE1481.1	chr5	3873035	3891981	18947	Multi	0.12	0.19
CNVE966.1	chr5	4509161	4571650	62490	Gain	0.19	0.44
CNVE622.1	chr5	5151923	5162732	10810	Gain	0.06	0.4
CNVE1479.1	chr5	8330678	8368670	37993	Gain	0.06	0.49
CNVE616.1	chr5	11037599	11053418	15820	Loss	0.06	-0.49
CNVE181.1	chr5	14240675	14282857	42183	Loss	0.06	-0.36
CNVE1483.1	chr5	15031752	15040878	9127	Gain	0.06	0.59
CNVE185.1	chr5	15900698	15955934	55237	Gain	0.94	0.78
CNVE609.1	chr5	20635611	20659702	24092	Loss	0.06	-0.38
CNVE187.2	chr5	23206266	23258895	52630	Gain	0.06	0.37
CNVE187.1	chr5	23229202	23258895	29694	Gain	0.38	0.5
CNVE188.2	chr5	28126163	28146908	20746	Gain	0.06	0.36
CNVE188.1	chr5	28128530	28146908	18379	Gain	0.38	0.54
CNVE619.1	chr5	31125195	31137943	12749	Loss	0.06	-0.42
CNVE601.1	chr5	33817591	33851244	33654	Loss	0.06	-0.41
CNVE620.1	chr5	36784227	36796121	11895	Loss	0.06	-0.46
CNVE1258.1	chr5	42281377	42352363	70987	Gain	0.06	0.35
CNVE1681.1	chr5	43553784	43590487	36704	Loss	0.06	-0.4
CNVE1478.1	chr5	45031640	45073681	42042	Gain	0.06	0.35
CNVE613.2	chr5	49369288	49430339	61052	Multi	0.12	-0.01
CNVE1152.1	chr5	52186221	52212572	26352	Loss	0.06	-0.75
CNVE603.1	chr5	59291016	59323208	32193	Loss	0.06	-0.41
CNVE311.4	chr5	60415018	60752522	337505	Gain	0.12	0.27
CNVE311.2	chr5	60425216	60512920	87705	Gain	0.06	0.39
CNVE311.3	chr5	60425216	60716624	291409	Multi	0.19	0.26
CNVE311.1	chr5	60504472	60533002	28531	Gain	0.06	0.46
CNVE180.1	chr5	62817101	62859931	42831	Gain	0.12	0.39
CNVE184.1	chr5	67627170	67658813	31644	Loss	0.06	-0.57
CNVE867.1	chr5	69553252	69647273	94022	Loss	0.06	-0.5
CNVE308.1	chr5	70303933	70351713	47781	Loss	0.31	-0.64
CNVE598.1	chr5	70890821	70931798	40978	Loss	0.06	-0.42
CNVE1257.1	chr5	77768783	78197265	428483	Gain	0.06	0.65
CNVE1588.1	chr5	78348501	78399230	50730	Loss	0.06	-0.92
CNVE1074.1	chr5	83626680	83714566	87887	Gain	0.06	0.45
CNVE612.1	chr5	83854618	83876625	22008	Loss	0.06	-0.39
CNVE1480.1	chr5	86817287	86834182	16896	Gain	0.06	0.45
CNVE602.1	chr5	91555617	91593858	38242	Loss	0.12	-0.34
CNVE969.1	chr5	96966884	96993788	26905	Gain	0.06	0.48
CNVE610.1	chr5	97537734	97561369	23636	Loss	0.12	-0.43
CNVE869.1	chr5	99045883	99110408	64526	Multi	0.12	0.05
CNVE1482.1	chr5	101092998	101105795	12798	Gain	0.12	1.02
CNVE182.1	chr5	109293332	109335032	41701	Loss	0.06	-0.35
CNVE178.1	chr5	109625311	109731212	105902	Gain	1	0.94
CNVE1081.1	chr5	111323189	111336889	13701	Loss	0.06	-0.54
CNVE309.1	chr5	123399336	123438415	39080	Gain	0.12	0.55
CNVE1259.1	chr5	123931129	124002002	70874	Loss	0.06	-0.61
CNVE600.1	chr5	130237521	130291748	54228	Loss	0.12	-0.32
CNVE868.1	chr5	131781618	131850826	69209	Loss	0.06	-0.38
CNVE968.1	chr5	133281762	133311166	29405	Gain	0.12	0.46
CNVE1079.1	chr5	139934505	139963716	29212	Loss	0.06	-0.42
CNVE970.1	chr5	144995496	145011272	15777	Gain	0.12	0.4
CNVE621.1	chr5	154605423	154617171	11749	Loss	0.06	-0.77
CNVE1227.1	chr5	154851837	154873966	22130	Gain	0.06	0.78
CNVE750.1	chr5	156895716	156922028	26313	Loss	0.06	-0.47
CNVE607.1	chr5	158038864	158064719	25856	Loss	0.06	-0.37
CNVE611.1	chr5	161150156	161172937	22782	Loss	0.06	-0.96
CNVE1226.1	chr5	164693233	164835343	142111	Gain	0.06	0.53
CNVE1587.1	chr5	169543328	169596968	53641	Loss	0.06	-0.37
CNVE186.1	chr5	172888232	172915103	26872	Loss	0.06	-0.36
CNVE1683.1	chr5	175010483	175036944	26462	Loss	0.06	-0.38
CNVE617.1	chr5	176578163	176593292	15130	Loss	0.06	-0.54
CNVE599.1	chr5	177213893	177248590	34698	Loss	0.06	-0.37
CNVE618.1	chr5	177671431	177686382	14952	Loss	0.06	-0.44
CNVE1286.1	chr5	180130988	180166190	35203	Loss	0.06	-0.51
CNVE314.1	chr6	468421	543213	74793	Gain	0.25	0.41
CNVE1590.1	chr6	826944	924822	97879	Gain	0.06	0.42
CNVE641.1	chr6	2633031	2654824	21794	Multi	0.12	0.22
CNVE1491.1	chr6	3489722	3509238	19517	Gain	0.06	0.68
CNVE1184.1	chr6	5168007	5393483	225477	Gain	0.06	0.51
CNVE625.1	chr6	7238248	7277087	38840	Loss	0.12	-0.29
CNVE636.1	chr6	9449416	9468046	18631	Loss	0.06	-0.36
CNVE192.1	chr6	12745613	12787428	41816	Loss	0.06	-0.92
CNVE200.1	chr6	14358558	14379907	21350	Loss	0.06	-0.35
CNVE632.1	chr6	15050207	15074141	23935	Loss	0.06	-0.38
CNVE635.1	chr6	15699298	15718093	18796	Loss	0.06	-0.43
CNVE638.1	chr6	17422112	17436591	14480	Loss	0.06	-0.52
CNVE201.1	chr6	19946416	19967330	20915	Loss	0.06	-0.71
CNVE624.1	chr6	21176995	21225416	48422	Loss	0.06	-0.5
CNVE206.1	chr6	21959169	21969746	10578	Gain	0.31	0.5
CNVE882.2	chr6	28607733	29261166	653434	Loss	0.38	-0.41
CNVE882.1	chr6	29074724	29110699	35976	Loss	0.06	-1.14
CNVE1288.1	chr6	29420549	29446569	26021	Loss	0.06	-0.84
CNVE190.1	chr6	34425785	34482173	56389	Loss	0.12	-0.33
CNVE1185.1	chr6	38776978	38895677	118700	Loss	0.06	-0.35
CNVE883.1	chr6	39384151	39409670	25520	Gain	0.06	0.56
CNVE205.1	chr6	40118120	40139347	21228	Gain	0.31	0.41
CNVE1686.1	chr6	40796860	40845876	49017	Loss	0.06	-0.52
CNVE194.1	chr6	41096009	41125353	29345	Loss	0.06	-0.72
CNVE628.1	chr6	48165082	48194060	28979	Gain	0.38	0.4
CNVE972.1	chr6	49692163	49719509	27347	Gain	0.19	0.38
CNVE1493.1	chr6	52866943	52882093	15151	Gain	0.06	0.67
CNVE1084.1	chr6	54815304	54906127	90824	Loss	0.06	-0.35
CNVE642.1	chr6	63818524	63830473	11950	Loss	0.06	-0.47
CNVE1292.1	chr6	64034681	64055771	21091	Gain	0.06	0.44
CNVE1492.1	chr6	69460936	69477364	16429	Gain	0.06	0.71
CNVE1485.1	chr6	69605908	69689493	83586	Gain	0.06	0.44
CNVE1489.1	chr6	73849969	73870832	20864	Gain	0.06	0.75
CNVE1495.1	chr6	74063619	74077618	14000	Gain	0.06	0.66
CNVE199.1	chr6	76502585	76524867	22283	Gain	0.44	0.4
CNVE627.1	chr6	77122094	77173945	51852	Loss	0.12	-0.28
CNVE637.1	chr6	77922610	77939131	16522	Loss	0.06	-0.46
CNVE1293.1	chr6	82741867	82747685	5819	Gain	0.06	0.52
CNVE640.1	chr6	84957043	84973873	16831	Multi	0.12	0.21
CNVE630.1	chr6	89808835	89835376	26542	Loss	0.12	-0.39
CNVE634.1	chr6	92166284	92187314	21031	Loss	0.06	-0.37
CNVE971.1	chr6	93476505	93538626	62122	Gain	0.06	0.41
CNVE315.1	chr6	94990325	95023761	33437	Multi	0.12	0.11
CNVE1085.1	chr6	97400025	97487653	87629	Gain	0.06	0.39
CNVE878.1	chr6	108742097	108862574	120478	Multi	0.44	0.25
CNVE202.1	chr6	109995494	110014172	18679	Loss	0.06	-0.48
CNVE1290.1	chr6	110171895	110196246	24352	Loss	0.06	-0.56
CNVE1593.1	chr6	116276218	116296718	20501	Loss	0.06	-0.52
CNVE1486.1	chr6	119494925	119535680	40756	Gain	0.06	0.58
CNVE1691.1	chr6	119899692	119913444	13753	Loss	0.06	-0.55
CNVE881.1	chr6	125868314	125924459	56146	Loss	0.06	-0.37
CNVE1487.1	chr6	129212126	129247078	34953	Gain	0.06	0.75
CNVE313.1	chr6	130639151	130734577	95427	Gain	0.12	0.26
CNVE197.1	chr6	131247403	131273131	25729	Loss	0.06	-0.65
CNVE629.1	chr6	131451383	131497520	46138	Multi	0.12	0.11
CNVE203.1	chr6	133810774	133829341	18568	Loss	0.06	-0.42
CNVE198.2	chr6	134163121	134194049	30929	Gain	0.06	0.37
CNVE198.1	chr6	134180312	134209403	29092	Gain	0.19	0.43
CNVE1186.1	chr6	137589156	137639655	50500	Gain	0.06	0.43
CNVE1154.1	chr6	154029324	154104432	75109	Gain	0.06	0.66
CNVE631.2	chr6	155544590	155620104	75515	Loss	0.06	-0.41
CNVE631.1	chr6	155615210	155640195	24986	Loss	0.06	-0.41
CNVE1291.1	chr6	160730796	160754664	23869	Loss	0.06	-0.87
CNVE1592.1	chr6	162970854	163024001	53148	Gain	0.06	0.51
CNVE1490.1	chr6	167684189	167705039	20851	Gain	0.06	0.77
CNVE1689.1	chr6	168824820	168852236	27417	Loss	0.06	-0.62
CNVE196.1	chr6	170825617	170881858	56242	Loss	0.56	-0.51
CNVE1484.1	chr6	173822101	174060811	238711	Gain	0.06	0.56
CNVE1089.1	chr6	175773193	175807776	34584	Loss	0.06	-0.54
CNVE312.1	chr6	177567312	177731770	164459	Gain	0.75	0.64
CNVE643.1	chr7	3306480	3485804	179325	Loss	0.38	-0.58
CNVE1597.1	chr7	5051292	5077130	25839	Loss	0.06	-0.45
CNVE652.1	chr7	5773618	5805369	31752	Loss	0.06	-0.38
CNVE1188.1	chr7	7136798	7233311	96514	Loss	0.12	-0.43
CNVE1701.1	chr7	9182478	9224156	41679	Loss	0.06	-0.41
CNVE664.1	chr7	9636834	9656890	20057	Loss	0.06	-0.5
CNVE1704.1	chr7	12444889	12471635	26747	Loss	0.06	-0.59
CNVE976.1	chr7	12754580	12785762	31183	Multi	0.19	-0.44
CNVE1703.1	chr7	12795285	12830299	35015	Loss	0.06	-0.36
CNVE661.1	chr7	15421260	15444749	23490	Loss	0.12	-0.32
CNVE1510.1	chr7	16873084	16893130	20047	Gain	0.06	0.46
CNVE1503.1	chr7	19873784	19905536	31753	Gain	0.06	0.69
CNVE318.1	chr7	24664620	24685850	21231	Loss	0.12	-0.83
CNVE1187.1	chr7	25239194	25462980	223787	Loss	0.06	-0.55
CNVE672.1	chr7	26736007	26746809	10803	Loss	0.06	-0.41
CNVE1513.2	chr7	31071150	31124585	53436	Loss	0.12	-0.27
CNVE1513.1	chr7	31077299	31093143	15845	Gain	0.06	0.69
CNVE213.1	chr7	32360113	32419372	59260	Loss	0.06	-0.47
CNVE218.2	chr7	34586773	34627197	40425	Gain	0.19	0.67
CNVE218.1	chr7	34612951	34645889	32939	Gain	0.25	0.43
CNVE1497.1	chr7	34649802	34745198	95397	Loss	0.06	-0.46
CNVE670.1	chr7	39003838	39019556	15719	Loss	0.06	-0.41
CNVE227.1	chr7	39480146	39495356	15211	Loss	0.06	-0.55
CNVE227.2	chr7	39487646	39505678	18033	Loss	0.06	-0.6
CNVE1496.1	chr7	46388754	46485774	97021	Gain	0.06	0.48
CNVE1506.1	chr7	49755152	49779584	24433	Gain	0.06	0.61
CNVE211.1	chr7	51221955	51289579	67625	Gain	0.31	0.36
CNVE211.2	chr7	51225963	51371269	145307	Gain	0.06	0.47
CNVE216.2	chr7	51385683	51425411	39729	Loss	0.12	-0.54
CNVE1595.1	chr7	52774282	52832291	58010	Loss	0.06	-0.62
CNVE1515.1	chr7	55321611	55335353	13743	Gain	0.06	0.66
CNVE217.2	chr7	55677789	55894781	216993	Loss	0.06	-0.39
CNVE217.1	chr7	55755783	55795949	40167	Loss	0.06	-0.4
CNVE891.1	chr7	57945109	58038758	93650	Loss	0.12	-0.3
CNVE1509.1	chr7	60137880	60160071	22192	Gain	0.06	0.62
CNVE975.1	chr7	61499891	61558909	59019	Gain	0.25	0.41
CNVE671.1	chr7	63734226	63753320	19095	Gain	0.38	0.48
CNVE222.1	chr7	64315136	64339705	24570	Gain	0.44	0.46
CNVE1155.1	chr7	64748440	64847447	99008	Gain	0.19	0.27
CNVE219.1	chr7	65448423	65479035	30613	Loss	0.06	-0.51
CNVE1705.1	chr7	67561416	67578168	16753	Loss	0.06	-0.6
CNVE215.1	chr7	69936608	70001249	64642	Gain	0.62	0.39
CNVE1098.1	chr7	71151227	71168537	17311	Loss	0.06	-0.78
CNVE654.1	chr7	72933523	72962266	28744	Loss	0.06	-0.38
CNVE1512.1	chr7	75211889	75228142	16254	Gain	0.06	0.58
CNVE1698.1	chr7	76221789	76267490	45702	Loss	0.06	-0.37
CNVE225.1	chr7	80023605	80042115	18511	Gain	0.19	0.36
CNVE224.1	chr7	81355434	81393231	37798	Loss	0.19	-0.44
CNVE974.1	chr7	82402192	82436141	33950	Loss	0.12	-0.74
CNVE1295.1	chr7	83259788	83278593	18806	Gain	0.06	0.4
CNVE1500.1	chr7	83780736	83819578	38843	Gain	0.06	0.52
CNVE208.1	chr7	84759881	85322647	562767	Multi	0.5	-0.28
CNVE1498.1	chr7	85647369	85695550	48182	Gain	0.06	0.54
CNVE669.1	chr7	85872888	85889391	16504	Loss	0.06	-0.38
CNVE657.1	chr7	91645987	91672028	26042	Multi	0.19	-0.13
CNVE667.1	chr7	91994341	92011900	17560	Loss	0.06	-0.51
CNVE656.1	chr7	92855883	92882515	26633	Loss	0.12	-0.53
CNVE221.1	chr7	95877080	95910446	33367	Multi	0.25	-0.26
CNVE223.1	chr7	99137682	99162455	24774	Loss	0.25	-0.67
CNVE1505.1	chr7	99463144	99492326	29183	Gain	0.06	0.55
CNVE650.2	chr7	100575209	100652824	77616	Multi	0.12	0.12
CNVE1511.1	chr7	116965714	116984388	18675	Gain	0.06	0.51
CNVE1499.1	chr7	118117462	118162219	44758	Gain	0.06	0.36
CNVE1502.1	chr7	119808189	119841336	33148	Gain	0.06	0.54
CNVE666.1	chr7	121627014	121648919	21906	Multi	0.12	0.02
CNVE648.1	chr7	123239165	123298603	59439	Loss	0.12	-0.32
CNVE1514.1	chr7	123508502	123523776	15275	Gain	0.06	0.67
CNVE665.1	chr7	124801373	124820793	19421	Loss	0.06	-0.45
CNVE212.1	chr7	126007408	126093133	85726	Loss	0.19	-0.27
CNVE1699.1	chr7	127946369	127991953	45585	Loss	0.06	-0.4
CNVE1501.1	chr7	136339887	136378468	38582	Gain	0.06	0.53
CNVE1695.1	chr7	136818792	136875991	57200	Loss	0.06	-0.37
CNVE1095.1	chr7	138349468	138390924	41457	Loss	0.06	-0.44
CNVE1504.1	chr7	140150113	140180757	30645	Gain	0.06	0.56
CNVE668.1	chr7	145014799	145031463	16665	Loss	0.06	-0.59
CNVE1157.1	chr7	147279111	147309679	30569	Gain	0.06	0.53
CNVE977.1	chr7	147540388	147562995	22608	Loss	0.12	-0.35
CNVE220.1	chr7	151233119	151258427	25309	Gain	0.44	0.41
CNVE649.1	chr7	151728889	151763432	34544	Loss	0.12	-0.4
CNVE1092.1	chr7	152599959	152662248	62290	Loss	0.06	-0.4
CNVE1507.1	chr7	153591054	153614723	23670	Gain	0.06	0.64
CNVE1702.1	chr7	166875794	166912259	36466	Loss	0.06	-0.36
CNVE755.1	chr7	168422016	168526138	104123	Multi	0.19	0.01
CNVE209.1	chr7	169347551	169613225	265675	Multi	0.81	0.52
CNVE1231.1	chr8	147731	306892	159162	Gain	0.06	0.41
CNVE1104.1	chr8	457907	512652	54746	Loss	0.06	-0.39
CNVE979.1	chr8	2816149	2845424	29276	Loss	0.25	-1.47
CNVE759.1	chr8	7032106	7143283	111178	Loss	0.31	-0.96
CNVE229.1	chr8	8051375	8169076	117702	Multi	0.25	-0.19
CNVE229.2	chr8	8107760	8237670	129911	Loss	0.06	-0.96
CNVE320.1	chr8	8163275	8237670	74396	Loss	0.38	-0.8
CNVE243.1	chr8	8339894	8344741	4848	Multi	0.62	0.1
CNVE758.1	chr8	8580744	8710816	130073	Multi	0.31	0.26
CNVE228.1	chr8	9924460	10134693	210234	Gain	0.06	0.39
CNVE239.1	chr8	10523084	10538945	15862	Loss	0.06	-0.63
CNVE683.1	chr8	12291189	12315711	24523	Loss	0.06	-0.35
CNVE757.1	chr8	12780636	12868576	87941	Gain	0.31	0.47
CNVE897.1	chr8	14738662	14792298	53637	Loss	0.06	-0.54
CNVE687.1	chr8	17018915	17036243	17329	Loss	0.06	-0.47
CNVE230.1	chr8	19553194	19599795	46602	Loss	0.12	-0.36
CNVE1516.1	chr8	22498407	22557268	58862	Gain	0.06	0.51
CNVE1518.1	chr8	22640502	22660521	20020	Gain	0.06	0.86
CNVE1599.1	chr8	25106833	25137132	30300	Loss	0.06	-0.37
CNVE1521.1	chr8	29507203	29521006	13804	Gain	0.06	0.73
CNVE980.1	chr8	30374767	30386894	12128	Gain	0.19	0.5
CNVE237.1	chr8	32880710	32902623	21914	Loss	0.25	-0.6
CNVE691.1	chr8	39259985	39270462	10478	Loss	0.06	-0.45
CNVE234.1	chr8	44471486	44500863	29378	Multi	0.69	-0.24
CNVE322.1	chr8	44835104	44853118	18015	Multi	0.5	0.43
CNVE242.1	chr8	49080726	49086153	5428	Gain	0.44	0.38
CNVE1559.1	chr8	54382902	54428371	45470	Loss	0.06	-0.73
CNVE1263.1	chr8	57024722	57079423	54702	Multi	0.12	0.19
CNVE688.1	chr8	57704997	57720704	15708	Loss	0.06	-0.41
CNVE684.1	chr8	58809122	58830202	21081	Loss	0.06	-0.4
CNVE1108.1	chr8	63252189	63270703	18515	Loss	0.06	-0.47
CNVE690.1	chr8	68041587	68055053	13467	Loss	0.06	-0.52
CNVE681.1	chr8	75580925	75606412	25488	Loss	0.06	-0.4
CNVE1522.1	chr8	76806962	76817797	10836	Gain	0.06	0.62
CNVE233.1	chr8	78072885	78104868	31984	Gain	0.31	0.61
CNVE1523.1	chr8	79139300	79157020	17721	Multi	0.12	0.14
CNVE236.1	chr8	82347305	82386077	38773	Loss	0.25	-0.53
CNVE676.1	chr8	85394068	85434462	40395	Gain	0.06	0.42
CNVE1107.1	chr8	94971572	94993104	21533	Loss	0.06	-0.36
CNVE893.1	chr8	100573900	100681835	107936	Loss	0.06	-0.39
CNVE686.1	chr8	100966492	100985567	19076	Loss	0.06	-0.35
CNVE1519.1	chr8	101469861	101485551	15691	Gain	0.06	0.78
CNVE896.1	chr8	104857558	104911565	54008	Loss	0.06	-0.35
CNVE238.1	chr8	109267502	109287326	19825	Loss	0.06	-0.48
CNVE689.1	chr8	118158993	118174430	15438	Loss	0.06	-0.46
CNVE1262.1	chr8	123097559	123173739	76181	Loss	0.06	-0.35
CNVE1105.1	chr8	138824702	138859450	34749	Loss	0.06	-0.4
CNVE1189.1	chr8	146346819	146504590	157772	Gain	0.06	0.38
CNVE1517.1	chr8	147164650	147192061	27412	Gain	0.06	0.8
CNVE1162.1	chr9	448840	472244	23405	Gain	0.06	0.38
CNVE1236.1	chr9	569621	591900	22280	Gain	0.06	0.37
CNVE981.1	chr9	741263	878389	137127	Gain	0.19	0.22
CNVE1191.1	chr9	3331714	3465496	133783	Gain	0.06	0.41
CNVE1537.1	chr9	4058818	4074847	16030	Gain	0.06	0.62
CNVE249.1	chr9	4168226	4189225	21000	Loss	0.06	-0.67
CNVE248.1	chr9	8165510	8189471	23962	Loss	0.19	-0.46
CNVE1159.1	chr9	9037025	9773929	736905	Gain	0.06	0.53
CNVE245.1	chr9	15236577	15382095	145519	Multi	0.31	0.08
CNVE1536.1	chr9	18955990	18972043	16054	Gain	0.06	0.67
CNVE705.1	chr9	19404388	19430454	26067	Loss	0.06	-0.44
CNVE701.1	chr9	21705866	21756608	50743	Loss	0.12	-0.37
CNVE1538.1	chr9	23393808	23406714	12907	Gain	0.06	0.81
CNVE1535.1	chr9	26372658	26392101	19444	Gain	0.06	0.56
CNVE983.1	chr9	27041654	27057032	15379	Loss	0.06	-0.79
CNVE710.1	chr9	31516720	31534335	17616	Loss	0.12	-0.46
CNVE692.1	chr9	37468571	37715576	247006	Loss	0.31	-0.63
CNVE692.2	chr9	37591514	37620410	28897	Multi	0.19	-0.94
CNVE697.1	chr9	37713349	37792648	79300	Gain	0.44	1.23
CNVE693.2	chr9	39192341	39377669	185329	Loss	0.12	-0.25
CNVE324.2	chr9	39217885	39616774	398890	Loss	0.06	-0.56
CNVE693.1	chr9	39237882	39315226	77345	Loss	0.12	-0.43
CNVE325.1	chr9	39377669	39471987	94319	Gain	0.19	0.37
CNVE324.1	chr9	39529799	39616774	86976	Loss	0.44	-0.38
CNVE1110.1	chr9	42796696	42985643	188948	Loss	0.12	-0.27
CNVE251.1	chr9	43688048	43711066	23019	Gain	0.25	0.49
CNVE1539.1	chr9	44552854	44562359	9506	Gain	0.06	0.39
CNVE902.1	chr9	45198588	45260668	62081	Loss	0.06	-0.35
CNVE1526.1	chr9	45704898	45806911	102014	Gain	0.06	0.38
CNVE1601.1	chr9	46249982	46299088	49107	Gain	0.06	0.37
CNVE694.1	chr9	52941153	52995407	54255	Loss	0.06	-0.39
CNVE700.1	chr9	54303555	54335478	31924	Loss	0.06	-0.37
CNVE984.1	chr9	57151961	57163585	11625	Gain	0.12	0.65
CNVE1113.1	chr9	60631109	60651456	20348	Loss	0.06	-0.36
CNVE244.1	chr9	64263857	64519114	255258	Loss	0.12	-0.35
CNVE326.1	chr9	68342924	68398335	55412	Loss	0.06	-0.52
CNVE901.1	chr9	69153045	69220929	67885	Loss	0.06	-0.38
CNVE905.1	chr9	74789281	74823085	33805	Gain	0.06	0.47
CNVE1160.1	chr9	78079918	78262361	182444	Gain	0.06	0.53
CNVE906.1	chr9	89280445	89307362	26918	Loss	0.06	-0.58
CNVE1529.1	chr9	91352924	91403184	50261	Gain	0.06	0.41
CNVE1235.1	chr9	92510809	92559973	49165	Multi	0.12	0.3
CNVE1710.1	chr9	93407562	93450387	42826	Loss	0.06	-0.41
CNVE702.1	chr9	94692957	94724861	31905	Loss	0.06	-0.6
CNVE1111.1	chr9	96252108	96328407	76300	Loss	0.06	-0.37
CNVE706.1	chr9	96905336	96929686	24351	Loss	0.06	-0.38
CNVE1530.1	chr9	99121015	99162752	41738	Multi	0.12	0.12
CNVE1527.1	chr9	99224856	99281385	56530	Gain	0.06	0.54
CNVE1534.1	chr9	101463646	101483471	19826	Gain	0.06	0.63
CNVE1234.1	chr9	102036795	102118548	81754	Multi	0.12	0.17
CNVE246.1	chr9	103474203	103501084	26882	Loss	0.06	-0.42
CNVE247.1	chr9	104506444	104533326	26883	Loss	0.12	-0.33
CNVE707.1	chr9	107983773	108007774	24002	Multi	0.19	-0.2
CNVE1533.1	chr9	109895767	109920634	24868	Gain	0.06	0.49
CNVE714.1	chr9	112604012	112618813	14802	Loss	0.06	-0.39
CNVE711.1	chr9	116741039	116773468	32430	Loss	0.12	-0.43
CNVE1532.1	chr9	117158997	117187059	28063	Gain	0.06	0.63
CNVE713.1	chr9	117659762	117674714	14953	Loss	0.06	-0.43
CNVE716.2	chr9	122227376	122256978	29603	Gain	0.06	0.51
CNVE716.1	chr9	122232517	122256978	24462	Gain	0.31	0.48
CNVE1531.1	chr9	122719281	122748710	29430	Multi	0.12	0.15
CNVE1712.1	chr9	124617673	124628752	11080	Loss	0.06	-0.85
CNVE761.1	chr9	125186532	125231512	44981	Gain	0.12	0.29
CNVE712.1	chr9	126814965	126832001	17037	Loss	0.06	-0.36
CNVE1528.1	chr9	126897368	126948943	51576	Loss	0.06	-0.72
CNVE1299.1	chr9	129575819	129588601	12783	Loss	0.06	-0.42
CNVE715.1	chr9	129592868	129610622	17755	Multi	0.12	0.34
CNVE715.2	chr9	129594780	129655511	60732	Loss	0.06	-0.41
CNVE1112.1	chr9	132237959	132313921	75963	Loss	0.06	-0.37
CNVE1264.1	chr9	132681720	132754818	73099	Loss	0.06	-0.37
CNVE1525.1	chr9	132835351	132947042	111692	Gain	0.06	0.66
CNVE903.1	chr9	133181787	133230867	49081	Gain	0.06	0.49
CNVE903.2	chr9	133184799	133289357	104559	Gain	0.06	0.35
CNVE1549.1	chrX	6028386	6050485	22100	Gain	0.06	0.45
CNVE1116.1	chrX	6891352	6939349	47998	Loss	0.06	-0.47
CNVE1540.1	chrX	16099647	16182709	83063	Gain	0.06	0.56
CNVE1542.1	chrX	22823557	22878964	55408	Gain	0.06	0.49
CNVE253.1	chrX	47150864	47247657	96794	Loss	0.12	-0.4
CNVE1545.1	chrX	51550513	51586153	35641	Gain	0.06	0.66
CNVE1548.1	chrX	51745264	51769443	24180	Gain	0.06	0.63
CNVE260.1	chrX	56605026	56611963	6938	Gain	0.06	0.38
CNVE1115.1	chrX	67349216	67404126	54911	Loss	0.06	-0.43
CNVE252.1	chrX	93619824	93950055	330232	Gain	0.06	0.88
CNVE910.1	chrX	96844360	96854349	9990	Gain	0.06	0.75
CNVE908.1	chrX	104771103	104877309	106207	Gain	0.06	1.17
CNVE909.1	chrX	116558796	116630120	71325	Loss	0.06	-0.38
CNVE1543.1	chrX	133632244	133679556	47313	Gain	0.06	0.37
CNVE1544.1	chrX	134520253	134558515	38263	Gain	0.06	0.43
CNVE1546.1	chrX	135682130	135711898	29769	Gain	0.06	0.46
CNVE1117.1	chrX	139021301	139038063	16763	Loss	0.06	-0.7
CNVE1118.1	chrX	146605418	146618236	12819	Loss	0.06	-0.39

## Sheet: Supporting Table S3
Formal estimation of a lower bound on the number of unseen CNVs in the macaque genome.
Number of additional samples	Minimum number of novel CNVEs expected
Observed (17)	1160
16	619
32	1098
80	2182
160	3490

## Sheet: Supporting Table S4
Human CNVs that overlap CNVs found in chimpanzee and macaque (HCR CNVs).
Hg18 coordinates	CNV_ID	type	Study	Genic	SD overlap	Hotspot Region
chr5:801638-878490	Asians30_CNVR_1167.2	gain	Park et al. 2010	exonic	0.9443	chr5p15.33_region1
chr5:873107-875260	Asians30_CNVR_1167.3	loss	Park et al. 2010	exonic	0.1426	chr5p15.33_region1
chr5:739174-810625	Asians30_CNVR_1167.4	loss	Park et al. 2010	exonic	1	chr5p15.33_region1
chr5:854901-868134	Asians30_CNVR_1167.6	loss	Park et al. 2010	exonic	1	chr5p15.33_region1
chr5:878048-902921	Asians30_CNVR_1167.7	loss	Park et al. 2010	exonic	1	chr5p15.33_region1
chr5:29097870-29102737	Asians30_CNVR_1212.1	gain	Park et al. 2010	intergenic	0	chr5p14.1
chr5:140570734-140575326	Asians30_CNVR_1328.4	loss	Park et al. 2010	exonic	1	PCDHB
chr5:140573138-140574676	Asians30_CNVR_1328.5	loss	Park et al. 2010	exonic	1	PCDHB
chr6:160936851-160990675	Asians30_CNVR_1577.1	loss	Park et al. 2010	exonic	0.7899	chr6q26
chr8:7697025-7824995	Asians30_CNVR_1843.1	loss	Park et al. 2010	exonic	1	DEFB
chr11:89171227-89244396	Asians30_CNVR_2605.2	gain	Park et al. 2010	exonic	1	TRIM
chr15:22075954-22219532	Asians30_CNVR_3139.1	loss	Park et al. 2010	intergenic	0.9999	chr15q11.2
chr15:22223136-22269801	Asians30_CNVR_3140.1	loss	Park et al. 2010	intergenic	1	chr15q11.2
chr15:22223136-22283122	Asians30_CNVR_3140.2	gain	Park et al. 2010	intergenic	1	chr15q11.2
chr17:75337386-75443727	Asians30_CNVR_3597.1	gain	Park et al. 2010	exonic	0	CBX
chr17:75421499-75430955	Asians30_CNVR_3597.2	loss	Park et al. 2010	exonic	0	CBX
chr19:22851981-22888322	Asians30_CNVR_3800.1	gain_loss	Park et al. 2010	intergenic	0.1836	ZNF
chr19:59840231-59869813	Asians30_CNVR_3856.1	loss	Park et al. 2010	exonic	0.1852	LILRB-KIR
chr4:70005331-70006191	Asians30_CNVR_976.1	loss	Park et al. 2010	intron	0	UGTB
chr4:70131239-70294512	Asians30_CNVR_977.1	loss	Park et al. 2010	exonic	0.9726	UGTB
chr4:70183990-70264889	Asians30_CNVR_977.2	loss	Park et al. 2010	exonic	0.9545	UGTB
chr2:242154846-242156009	CNVR1229.1	loss	Conrad et al. 2010	intron	0	chr2q37.3
chr2:242177893-242179344	CNVR1231.1	gain	Conrad et al. 2010	intron	0	chr2q37.3
chr4:70155819-70267475	CNVR1957.1	gain_loss	Conrad et al. 2010	exonic	0.9671	UGTB
chr4:70052484-70328860	CNVR1957.2	gain	Conrad et al. 2010	exonic	0.9838	UGTB
chr4:70295149-70312547	CNVR1957.4	loss	Conrad et al. 2010	intergenic	0.9995	UGTB
chr5:801796-802806	CNVR2280.1	gain	Conrad et al. 2010	intergenic	1	chr5p15.33_region1
chr5:731066-903941	CNVR2280.3	gain	Conrad et al. 2010	exonic	0.9689	chr5p15.33_region1
chr5:865074-878564	CNVR2280.5	loss	Conrad et al. 2010	exonic	0.7632	chr5p15.33_region1
chr5:878644-896918	CNVR2280.8	gain	Conrad et al. 2010	exonic	1	chr5p15.33_region1
chr5:1223372-1223922	CNVR2286.1	gain	Conrad et al. 2010	intergenic	0	chr5p15.33_region2
chr5:1231138-1233723	CNVR2287.1	loss	Conrad et al. 2010 & Park et al. 2010	exonic	0	chr5p15.33_region2
chr5:1244347-1245032	CNVR2288.1	gain	Conrad et al. 2010	intergenic	0	chr5p15.33_region2
chr5:1244697-1245362	CNVR2288.2	loss	Conrad et al. 2010	intergenic	0	chr5p15.33_region2
chr5:12728510-12812105	CNVR2358.1	loss	Conrad et al. 2010 & Park et al. 2010	exonic	0	chr5p15.2
chr5:140573322-140575134	CNVR2625.1	gain	Conrad et al. 2010	exonic	1	PCDHB
chr6:31301055-31302293	CNVR2836.1	loss	Conrad et al. 2010	intergenic	0	chr6p21.33
chr6:32615622-32620992	CNVR2845.10	loss	Conrad et al. 2010	intron	0	HLA
chr6:32657006-32658483	CNVR2845.11	loss	Conrad et al. 2010	exonic	0	HLA
chr6:32539676-32540555	CNVR2845.12	loss	Conrad et al. 2010	intergenic	0	HLA
chr6:32609209-32613170	CNVR2845.14	loss	Conrad et al. 2010	intron	0	HLA
chr6:32563058-32567017	CNVR2845.15	loss	Conrad et al. 2010	intergenic	0.0091	HLA
chr6:32700893-32712162	CNVR2845.17	loss	Conrad et al. 2010	intergenic	0	HLA
chr6:32563431-32568343	CNVR2845.18	loss	Conrad et al. 2010	intergenic	0	HLA
chr6:32576794-32582490	CNVR2845.2	loss	Conrad et al. 2010	intergenic	0	HLA
chr6:32519885-32887814	CNVR2845.21	gain	Conrad et al. 2010 & Park et al. 2010	exonic	0.0993	HLA
chr6:32613308-32702335	CNVR2845.24	gain	Conrad et al. 2010	exonic	0.2073	HLA
chr6:32551263-32770900	CNVR2845.25	gain	Conrad et al. 2010	exonic	0.1615	HLA
chr6:32689682-32702370	CNVR2845.26	gain	Conrad et al. 2010	intergenic	0	HLA
chr6:32615622-32630694	CNVR2845.29	loss	Conrad et al. 2010	exonic	0	HLA
chr6:32667857-32668772	CNVR2845.3	loss	Conrad et al. 2010	intergenic	0	HLA
chr6:32566260-32602588	CNVR2845.30	gain	Conrad et al. 2010	exonic	0.0863	HLA
chr6:32658483-32702370	CNVR2845.34	gain	Conrad et al. 2010	exonic	0.1291	HLA
chr6:32712257-32713544	CNVR2845.35	gain	Conrad et al. 2010	exonic	0	HLA
chr6:32537894-32540555	CNVR2845.36	loss	Conrad et al. 2010	intergenic	0	HLA
chr6:32699662-32718868	CNVR2845.37	loss	Conrad et al. 2010	exonic	0	HLA
chr6:32645762-32656983	CNVR2845.4	gain	Conrad et al. 2010	exonic	0.2552	HLA
chr6:32594889-32596623	CNVR2845.41	loss	Conrad et al. 2010	exonic	0	HLA
chr6:32648132-32654185	CNVR2845.42	gain	Conrad et al. 2010	exonic	0.1738	HLA
chr6:32597757-32620202	CNVR2845.43	loss	Conrad et al. 2010	exonic	0.3315	HLA
chr6:32613247-32615744	CNVR2845.44	gain	Conrad et al. 2010	intron	0	HLA
chr6:32567017-32568263	CNVR2845.45	gain	Conrad et al. 2010	intergenic	0	HLA
chr6:32582950-32589621	CNVR2845.46	gain	Conrad et al. 2010	intergenic	0	HLA
chr6:32605333-32606452	CNVR2845.48	loss	Conrad et al. 2010	exonic	1	HLA
chr6:32609209-32610248	CNVR2845.49	loss	Conrad et al. 2010	intron	0	HLA
chr6:32630089-32659922	CNVR2845.5	gain	Conrad et al. 2010	exonic	0.4285	HLA
chr6:32611870-32613170	CNVR2845.50	loss	Conrad et al. 2010	intron	0	HLA
chr6:32613247-32613872	CNVR2845.51	gain	Conrad et al. 2010	intron	0	HLA
chr6:32630574-32631188	CNVR2845.53	gain	Conrad et al. 2010	exonic	0	HLA
chr6:32657006-32660671	CNVR2845.54	loss	Conrad et al. 2010	exonic	0	HLA
chr6:32658474-32659922	CNVR2845.55	gain	Conrad et al. 2010	exonic	0	HLA
chr6:32658474-32667787	CNVR2845.56	gain	Conrad et al. 2010	exonic	0.6086	HLA
chr6:32668840-32678390	CNVR2845.57	gain	Conrad et al. 2010	intergenic	0	HLA
chr6:32688550-32689616	CNVR2845.58	loss	Conrad et al. 2010	intergenic	0	HLA
chr6:32688550-32690992	CNVR2845.59	loss	Conrad et al. 2010	intergenic	0	HLA
chr6:32599696-32613170	CNVR2845.6	loss	Conrad et al. 2010	exonic	0.5342	HLA
chr6:32695497-32702335	CNVR2845.60	gain	Conrad et al. 2010	intergenic	0	HLA
chr6:32695750-32698120	CNVR2845.61	gain	Conrad et al. 2010	intergenic	0	HLA
chr6:32700119-32703088	CNVR2845.62	gain	Conrad et al. 2010	intergenic	0	HLA
chr6:32708569-32715885	CNVR2845.63	loss	Conrad et al. 2010	exonic	0	HLA
chr6:32540615-32563556	CNVR2845.7	gain	Conrad et al. 2010	intergenic	0.4181	HLA
chr6:32551263-32563556	CNVR2845.8	gain	Conrad et al. 2010	intergenic	0.7791	HLA
chr6:32713544-32714695	CNVR2845.9	loss	Conrad et al. 2010	exonic	0	HLA
chr6:160945968-160989821	CNVR3133.1	gain_loss	Conrad et al. 2010	exonic	0.952	chr6q26
chr7:38251784-38277712	CNVR3353.1	gain	Conrad et al. 2010 & Park et al. 2010	exonic	0.8983	chr7p14.1
chr1:144741655-144772214	CNVR342.1	gain	Conrad et al. 2010	exonic	1	NBPF
chr1:144746391-144750437	CNVR342.2	gain	Conrad et al. 2010	exonic	1	NBPF
chr1:144926034-144932236	CNVR344.1	gain	Conrad et al. 2010	exonic	1	NBPF
chr1:144926034-144952145	CNVR344.2	gain	Conrad et al. 2010	exonic	1	NBPF
chr1:147030874-147058480	CNVR349.1	gain	Conrad et al. 2010	intron	1	NBPF
chr1:147004580-147024402	CNVR349.2	gain	Conrad et al. 2010	exonic	1	NBPF
chr1:147008484-147090322	CNVR349.3	gain	Conrad et al. 2010	exonic	1	NBPF
chr1:147018672-147053432	CNVR349.4	gain	Conrad et al. 2010	exonic	1	NBPF
chr8:222152-223442	CNVR3685.1	loss	Conrad et al. 2010	intergenic	0	chr8p23.3_region1
chr8:314452-317471	CNVR3686.1	gain	Conrad et al. 2010	exonic	1	chr8p23.3_region2
chr8:327542-376235	CNVR3687.1	loss	Conrad et al. 2010	exonic	1	chr8p23.3_region2
chr8:6813531-6867208	CNVR3769.1	gain_loss	Conrad et al. 2010	exonic	0.7127	DEFA
chr8:6813752-6815559	CNVR3769.2	loss	Conrad et al. 2010 & Park et al. 2010	intergenic	0.1184	DEFA
chr8:6998231-7003644	CNVR3770.1	loss	Conrad et al. 2010	intron	1	chr8p23.1_region1
chr8:7175157-7188041	CNVR3771.1	gain	Conrad et al. 2010	intron	1	DEFB
chr8:7187842-7342783	CNVR3771.10	gain_loss	Conrad et al. 2010	exonic	1	DEFB
chr8:7146050-7187942	CNVR3771.13	gain	Conrad et al. 2010	exonic	1	DEFB
chr8:7098383-7145917	CNVR3771.5	gain_loss	Conrad et al. 2010	exonic	1	DEFB
chr8:7047741-7199840	CNVR3771.7	gain	Conrad et al. 2010	exonic	1	DEFB
chr8:7053465-7461991	CNVR3771.8	gain	Conrad et al. 2010	exonic	1	DEFB
chr8:7669762-7904302	CNVR3772.10	gain	Conrad et al. 2010	exonic	1	DEFB
chr8:7722569-7862391	CNVR3772.13	loss	Conrad et al. 2010	exonic	1	DEFB
chr8:7669557-7797026	CNVR3772.8	loss	Conrad et al. 2010	exonic	1	DEFB
chr8:12275769-12284550	CNVR3786.1	gain	Conrad et al. 2010	intron	1	chr8p23.1_region2
chr8:12277919-12282956	CNVR3786.14	gain	Conrad et al. 2010	intron	1	chr8p23.1_region2
chr1:194976941-195091905	CNVR459.1	gain_loss	Conrad et al. 2010	exonic	0.9589	CFHR
chr1:195003979-195016283	CNVR459.3	gain	Conrad et al. 2010	exonic	0.7482	CFHR
chr10:124350342-124366814	CNVR4912.1	loss	Conrad et al. 2010	exonic	0	DMBT
chr10:124331947-124342597	CNVR4912.2	gain	Conrad et al. 2010	exonic	0	DMBT
chr10:124330302-124350392	CNVR4912.3	gain	Conrad et al. 2010 & Park et al. 2010	exonic	0	DMBT
chr10:124295811-124350502	CNVR4912.4	gain	Conrad et al. 2010	exonic	0	DMBT
chr10:124345097-124348397	CNVR4912.7	gain	Conrad et al. 2010	exonic	0	DMBT
chr10:135189858-135365034	CNVR4989.11	gain	Conrad et al. 2010	exonic	0.549	chr10q26.3
chr10:135200460-135327915	CNVR4989.4	gain	Conrad et al. 2010	exonic	0.4633	chr10q26.3
chr10:135087012-135250713	CNVR4989.7	gain	Conrad et al. 2010	exonic	0.184	chr10q26.3
chr11:60721181-60777607	CNVR5194.1	gain_loss	Conrad et al. 2010 & Park et al. 2010	exonic	0.6658	PGA3
chr11:89249646-89257073	CNVR5264.1	loss	Conrad et al. 2010	intergenic	1	TRIM
chr11:89260012-89266452	CNVR5265.1	gain_loss	Conrad et al. 2010	intergenic	1	TRIM
chr11:89262217-89273721	CNVR5265.2	loss	Conrad et al. 2010	intergenic	1	TRIM
chr11:89323861-89330021	CNVR5266.1	gain_loss	Conrad et al. 2010	intergenic	1	TRIM
chr11:89324164-89328039	CNVR5266.2	gain_loss	Conrad et al. 2010	intergenic	1	TRIM
chr11:89316403-89324061	CNVR5266.3	loss	Conrad et al. 2010	intergenic	1	TRIM
chr11:89332812-89340513	CNVR5267.1	loss	Conrad et al. 2010	intergenic	1	TRIM
chr11:134414510-134418045	CNVR5378.1	gain_loss	Conrad et al. 2010	intergenic	0.7898	chr11q25
chr1:246191289-246192385	CNVR592.1	gain	Conrad et al. 2010	intron	0	OR2L
chr1:246221157-246222161	CNVR593.1	loss	Conrad et al. 2010 & Park et al. 2010	intron	0	OR2L
chr15:22008036-22064226	CNVR6310.1	gain	Conrad et al. 2010	intergenic	1	chr15q11.2
chr15:22216498-22275711	CNVR6310.2	loss	Conrad et al. 2010	intergenic	1	chr15q11.2
chr15:22036906-22057667	CNVR6310.3	gain	Conrad et al. 2010	intergenic	1	chr15q11.2
chr15:21881157-21930943	CNVR6310.4	gain_loss	Conrad et al. 2010	intergenic	0.954	chr15q11.2
chr15:21898042-22057470	CNVR6310.5	gain_loss	Conrad et al. 2010	exonic	0.9847	chr15q11.2
chr15:22037969-22346531	CNVR6310.6	gain	Conrad et al. 2010	exonic	0.9999	chr15q11.2
chr15:22149509-22165215	CNVR6310.7	loss	Conrad et al. 2010	intergenic	1	chr15q11.2
chr15:22155449-22205345	CNVR6310.8	loss	Conrad et al. 2010	intergenic	0.9997	chr15q11.2
chr15:22202279-22299076	CNVR6310.9	loss	Conrad et al. 2010	intergenic	1	chr15q11.2
chr15:99607966-99611267	CNVR6558.1	loss	Conrad et al. 2010	exonic	0	chr15q26.3
chr19:22003623-22018785	CNVR7578.1	gain	Conrad et al. 2010	intergenic	0.5231	ZNF
chr19:22206556-22248719	CNVR7579.1	gain	Conrad et al. 2010	intergenic	0.3557	ZNF
chr19:22215831-22218386	CNVR7579.2	loss	Conrad et al. 2010	intergenic	0	ZNF
chr19:22320608-22321320	CNVR7580.1	gain	Conrad et al. 2010	intergenic	1	ZNF
chr1:13479789-13517623	CNVR76.1	gain_loss	Conrad et al. 2010	exonic	1	PRAMEF
chr1:13479789-13595707	CNVR76.2	gain	Conrad et al. 2010	exonic	1	PRAMEF
chr1:13576157-13583970	CNVR76.3	loss	Conrad et al. 2010	intergenic	1	PRAMEF
chr1:13579539-13583970	CNVR76.4	loss	Conrad et al. 2010	intergenic	1	PRAMEF
chr1:13530456-13569207	CNVR76.5	gain	Conrad et al. 2010	exonic	1	PRAMEF
chr1:13565810-13568801	CNVR76.6	loss	Conrad et al. 2010	exonic	1	PRAMEF
chr19:59937631-60070813	CNVR7725.1	gain	Conrad et al. 2010	exonic	1	LILRB-KIR
chr19:60050285-60053003	CNVR7725.10	gain	Conrad et al. 2010	exonic	1	LILRB-KIR
chr19:59931522-59993643	CNVR7725.2	gain	Conrad et al. 2010	exonic	1	LILRB-KIR
chr19:59993438-60025972	CNVR7725.3	loss	Conrad et al. 2010	exonic	1	LILRB-KIR
chr19:59937631-59949397	CNVR7725.4	gain	Conrad et al. 2010	exonic	1	LILRB-KIR
chr19:60046094-60071017	CNVR7725.5	gain_loss	Conrad et al. 2010	exonic	1	LILRB-KIR
chr19:60021064-60068860	CNVR7725.6	gain_loss	Conrad et al. 2010	exonic	1	LILRB-KIR
chr19:59974155-59979714	CNVR7725.7	gain	Conrad et al. 2010	exonic	1	LILRB-KIR
chr19:60025972-60031956	CNVR7725.8	loss	Conrad et al. 2010	exonic	1	LILRB-KIR
chr19:60036227-60037647	CNVR7725.9	loss	Conrad et al. 2010	intron	1	LILRB-KIR
chr22:41292560-41307777	CNVR8171.1	gain	Conrad et al. 2010	exonic	1	SERHL, others
chr22:41209205-41284825	CNVR8171.2	gain	Conrad et al. 2010	exonic	0.5856	SERHL, others
chr22:41227682-41335158	CNVR8171.3	gain	Conrad et al. 2010	exonic	0.4955	SERHL, others
chr2:95879317-95891567	CNVR879.1	gain	Conrad et al. 2010	exonic	1	UCSC_DKFZ
chr2:95920350-95943460	CNVR880.1	loss	Conrad et al. 2010	exonic	1	UCSC_DKFZ
chr2:95955189-95987142	CNVR881.1	gain	Conrad et al. 2010	exonic	1	UCSC_DKFZ
chr2:95955189-96011581	CNVR881.2	gain	Conrad et al. 2010	exonic	1	UCSC_DKFZ
chr2:132727944-132764103	CNVR999.1	gain	Conrad et al. 2010	exonic	0.8479	chr2q21.2
chr2:132733351-132752848	CNVR999.2	gain	Conrad et al. 2010	intergenic	0.8646	chr2q21.2

## Sheet: Supporting Table S5
Regions with enriched probe coverage.
Gene	Chr	Start	End
APOBEC3G	10	82939806	82988380
TRIM5	14	67647548	67675035
Cul5	14	106584541	106689486
Tsg101	14	53349253	53392068
CCR5	2	90142824	90144114
CCR2	2	90158354	90159373
CXCL12	9	44550968	44557311
CCL3L1	16	31376045	31377913
CCL2	12	91699160	91702331
CCL5	16	31145117	31153382
IFNG	11	65143980	65148220
IL10	1	163588122	163592117
HLA	4	31164822	31175032
BAT2	4	31264353	31279106
KIR3DL21	19	60865531	60865614
KIRDL8	19	60864813	60866234
KIR3DL12	19	60852457	60880023
KIR3DL0	19	60698243	60708553
KIR3DL20	19	60852512	60879611
